# Supplementary material for: Stub1 promotes degradation of the activated Diaph3: A negative feedback regulatory mechanism of the actin nucleator
Source: J Biol Chem. 2024 Sep 23;300(10):107813. doi: 10.1016/j.jbc.2024.107813 (PMC11736009; doi:10.1016/j.jbc.2024.107813)
Supplement: Supplementary Table S1 [file mmc2.xlsx]

## Sheet: MS Raw Data
Rank	Acc #	Gene	Control					Diaph3					Diaph3-M1041A					Protein MW	Species	Protein Name
			Num Unique	Peptide Count	% Cov	Best Disc Score	Best Expect Val	Num Unique	Peptide Count	% Cov	Best Disc Score	Best Expect Val	Num Unique	Peptide Count	% Cov	Best Disc Score	Best Expect Val
1	P98175	RBM10	71	221	64	7.2	1e-12	1	1	1.9	0.56	0.0023	2	2	3.3	2.52	4.4e-05	103533	HUMAN	RNA-binding protein 10
1-1	P52756	RBM5	17	28	19.9	4.81	2.7e-08											92154.6	HUMAN	RNA-binding protein 5
2	Q9NSV4	DIAPH3	29	64	14.9	5.46	1.6e-09	68	850	30.5	5.83	3.5e-10	61	624	25.2	5.91	2.5e-10	136927	HUMAN	Protein diaphanous homolog 3
3	Q9UPQ9	TNRC6B	60	97	36.9	5.93	2.3e-10	2	2	1.6	4	8.6e-07						194004	HUMAN	Trinucleotide repeat-containing gene 6B protein
4	Q13435	SF3B2	58	107	55.1	5.85	3.1e-10	2	2	2.7	0.48	0.0019						100228	HUMAN	Splicing factor 3B subunit 2
5	P0DMV8	HSPA1A	48	270	63.7	5.95	2e-10	48	334	67.4	6.45	2.4e-11	46	224	56.6	6.44	2.6e-11	70052.8	HUMAN	Heat shock 70 kDa protein 1A
5-1	P11142	HSPA8	45	165	50.8	5.58	1e-09	45	190	60.2	5.79	4.2e-10	44	139	46.4	5.71	5.8e-10	70898.7	HUMAN	Heat shock cognate 71 kDa protein
5-2	P11021	HSPA5	34	77	48.9	5.42	2e-09	34	88	46.9	5.25	4.2e-09	32	74	47.7	5.09	8.2e-09	72333.5	HUMAN	Endoplasmic reticulum chaperone BiP
5-3	P34931	HSPA1L	19	121	33.7	5.84	3.2e-10	21	141	37.6	6.25	5.8e-11	18	100	28.2	6.44	2.6e-11	70375.6	HUMAN	Heat shock 70 kDa protein 1-like
5-4	P54652	HSPA2	13	43	22.4	4.67	4.9e-08	13	62	24.1	4.67	4.8e-08	11	46	15.5	4.44	1.3e-07	70021.5	HUMAN	Heat shock-related 70 kDa protein 2
5-5	P17066	HSPA6	10	47	18	4.46	1.2e-07	14	81	23.8	4.58	7e-08	13	57	22.6	4.66	5.1e-08	71028.7	HUMAN	Heat shock 70 kDa protein 6
5-6	P48741	HSPA7	4	20	14.7	4.14	4.6e-07	4	27	15.3	4.58	7e-08	4	18	14.2	3.9	1.3e-06	40244.8	HUMAN	Putative heat shock 70 kDa protein 7
6	Q9BVA1	TUBB2B	50	260	58.9	5.76	4.6e-10	42	254	52.4	5.18	5.6e-09	45	253	54.2	5.52	1.3e-09	49953.5	HUMAN	Tubulin beta-2B chain
6-1	Q13885	TUBB2A	50	257	58.9	5.76	4.6e-10	42	255	52.4	5.18	5.6e-09	46	254	54.2	5.52	1.3e-09	49907.4	HUMAN	Tubulin beta-2A chain
6-2	P68371	TUBB4B	50	329	58.9	6.52	1.8e-11	43	333	54.2	5.62	8.4e-10	43	330	54.2	6.11	1e-10	49831.5	HUMAN	Tubulin beta-4B chain
6-3	P07437	TUBB	49	401	59	5.71	5.8e-10	42	366	54.3	5.94	2.1e-10	42	371	54.3	5.68	6.6e-10	49671.3	HUMAN	Tubulin beta chain
6-4	Q9BUF5	TUBB6	38	132	59	5.28	3.6e-09	32	133	57	6.04	1.4e-10	34	132	59.9	5.24	4.3e-09	49857.6	HUMAN	Tubulin beta-6 chain
6-5	P04350	TUBB4A	35	245	58.6	6.52	1.8e-11	29	268	51.4	5.62	8.4e-10	31	270	51.6	6.11	1e-10	49586.2	HUMAN	Tubulin beta-4A chain
6-6	Q13509	TUBB3	30	173	47.6	5.96	2e-10	26	181	35.6	5.53	1.2e-09	27	179	44.4	5.52	1.3e-09	50433.2	HUMAN	Tubulin beta-3 chain
6-7	Q3ZCM7	TUBB8	10	74	11.3	4.48	1.1e-07	12	95	15.3	4.39	1.6e-07	11	92	15.3	4.84	2.4e-08	49776.5	HUMAN	Tubulin beta-8 chain
6-8	Q9H4B7	TUBB1	7	44	7.3	3.48	7.7e-06	6	37	4.7	3.81	1.9e-06	6	36	4.7	4.19	3.8e-07	50327.4	HUMAN	Tubulin beta-1 chain
7	P55884	EIF3B	54	110	55.3	4.76	3.4e-08	1	1	1.6	1.79	0.00012						92482.4	HUMAN	Eukaryotic translation initiation factor 3 subunit B
8	O75533	SF3B1	49	90	44.9	5.51	1.3e-09											145832	HUMAN	Splicing factor 3B subunit 1
9	Q14152	EIF3A	54	106	34.8	5.27	3.8e-09											166571	HUMAN	Eukaryotic translation initiation factor 3 subunit A
10	Q99613	EIF3C	42	81	31.8	5.32	3e-09											105345	HUMAN	Eukaryotic translation initiation factor 3 subunit C
11	P38646	HSPA9	38	113	51	5.76	4.7e-10	37	81	51	4.97	1.4e-08	34	63	43	6.19	7.5e-11	73681.1	HUMAN	Stress-70 protein, mitochondrial
12	O43143	DHX15	45	94	44.9	4.76	3.3e-08											90933.6	HUMAN	Pre-mRNA-splicing factor ATP-dependent RNA helicase DHX15
12-1	O60231	DHX16	3	3	3.2	1.36	0.00052											119265	HUMAN	Pre-mRNA-splicing factor ATP-dependent RNA helicase DHX16
13	O00571	DDX3X	39	107	43.7	6.86	4.2e-12	8	11	15.6	4.31	2.2e-07	11	15	20.8	3.93	1.1e-06	73244	HUMAN	ATP-dependent RNA helicase DDX3X
13-1	Q92841	DDX17	28	48	30.2	4.85	2.3e-08	4	6	5.9	3.83	1.8e-06	5	5	5.8	3.62	4.3e-06	80273.1	HUMAN	Probable ATP-dependent RNA helicase DDX17
13-2	P17844	DDX5	27	48	33.4	5.18	5.4e-09	14	17	27.5	4.74	3.7e-08	12	14	20.4	4.38	1.7e-07	69148.7	HUMAN	Probable ATP-dependent RNA helicase DDX5
14	P52272	HNRNPM	38	57	44.4	5.63	8e-10	19	24	25.1	4.96	1.4e-08	13	13	21.8	5.33	2.9e-09	77516.4	HUMAN	Heterogeneous nuclear ribonucleoprotein M
15	P11586	MTHFD1	38	72	44	5.11	7.3e-09	6	7	8.6	3.82	1.8e-06	3	3	4.8	3.75	2.5e-06	101532	HUMAN	C-1-tetrahydrofolate synthase, cytoplasmic
16	P31689	DNAJA1	31	65	51.6	5.52	1.3e-09	22	43	50.4	5.24	4.3e-09	19	32	46.9	4.98	1.3e-08	44868.6	HUMAN	DnaJ homolog subfamily A member 1
17	P10809	HSPD1	29	71	51.7	7.35	5.2e-13	24	40	41	5.34	2.7e-09	27	48	43.6	6.05	1.3e-10	61055.2	HUMAN	60 kDa heat shock protein, mitochondrial
18	Q13813	SPTAN1	44	48	24.8	4.37	1.7e-07						1	1	0.5	0.61	0.0012	284542	HUMAN	Spectrin alpha chain, non-erythrocytic 1
19	Q6Y7W6	GIGYF2	35	57	35.7	5.61	8.6e-10											150071	HUMAN	GRB10-interacting GYF protein 2
20	P78332	RBM6	35	56	34.2	5.47	1.6e-09											128645	HUMAN	RNA-binding protein 6
21	P08238	HSP90AB1	32	101	42.5	5.25	4.1e-09	5	8	10.1	4.1	5.5e-07	5	17	9.7	4.29	2.5e-07	83264.9	HUMAN	Heat shock protein HSP 90-beta
21-1	P07900	HSP90AA1	23	66	33.3	5.28	3.6e-09	4	5	7.2	4.1	5.5e-07	4	15	6.6	4.29	2.5e-07	84660.4	HUMAN	Heat shock protein HSP 90-alpha
21-2	Q12931	TRAP1	23	34	45.5	6.37	3.5e-11	6	7	11.8	4.79	2.9e-08	3	12	6.4	4.29	2.5e-07	80110.7	HUMAN	Heat shock protein 75 kDa, mitochondrial
21-3	P14625	HSP90B1	8	12	12.2	3.82	1.9e-06						2	2	3.5	2.5	0.00012	92469.6	HUMAN	Endoplasmin
22	P11940	PABPC1	34	71	45.4	5.64	7.8e-10	13	16	24.1	4.47	1.1e-07	9	11	15.6	4.61	6.3e-08	70671.5	HUMAN	Polyadenylate-binding protein 1
22-1	Q13310	PABPC4	22	47	33.7	5.64	7.8e-10	5	6	8.1	4.47	1.1e-07	6	6	10.2	4.61	6.3e-08	70783.5	HUMAN	Polyadenylate-binding protein 4
22-2	Q9H361	PABPC3	13	20	25.5	3.66	3.6e-06	3	5	5.4	2.43	2.2e-05	3	4	5.4	3.66	2.8e-06	70031.5	HUMAN	Polyadenylate-binding protein 3
22-3	Q4VXU2	PABPC1L	3	7	4.7	3.31	1.1e-05	2	2	3.3	2.3	2.4e-05	3	3	5.7	3.43	2.8e-06	68392.9	HUMAN	Polyadenylate-binding protein 1-like
23	Q9BQE3	TUBA1C	31	147	59.5	6.21	6.9e-11	25	101	51.4	5.9	2.6e-10	21	95	45.4	6.99	2.4e-12	49895.8	HUMAN	Tubulin alpha-1C chain
23-1	Q71U36	TUBA1A	28	130	54.3	6.21	6.9e-11	24	92	45.2	5.9	2.6e-10	21	90	45.2	6.99	2.4e-12	50136.1	HUMAN	Tubulin alpha-1A chain
23-2	P68363	TUBA1B	28	145	54.3	6.21	6.9e-11	24	100	45.2	5.9	2.6e-10	21	95	45.2	6.99	2.4e-12	50152.1	HUMAN	Tubulin alpha-1B chain
23-3	P0DPH7	TUBA3C	22	103	39.6	6.21	6.9e-11	19	65	38	5.9	2.6e-10	17	64	38	6.99	2.4e-12	49960	HUMAN	Tubulin alpha-3C chain
23-4	P0DPH8	TUBA3D	22	103	39.6	6.21	6.9e-11	19	65	38	5.9	2.6e-10	17	64	38	6.99	2.4e-12	49960	HUMAN	Tubulin alpha-3D chain
23-5	P68366	TUBA4A	20	98	35.5	6.21	6.9e-11	17	60	33.9	5.9	2.6e-10	14	58	30.6	6.99	2.4e-12	49924.9	HUMAN	Tubulin alpha-4A chain
23-6	Q6PEY2	TUBA3E	12	71	30.4	5.63	8.1e-10	12	48	30.4	5.48	1.5e-09	11	43	28.9	5.37	2.4e-09	49859	HUMAN	Tubulin alpha-3E chain
24	Q08211	DHX9	33	53	23.9	5.5	1.4e-09	1	1	0.6	0.2	0.0046						140960	HUMAN	ATP-dependent RNA helicase A
25	Q9BUJ2	HNRNPUL1	32	59	28.6	4.86	2.2e-08											95739.3	HUMAN	Heterogeneous nuclear ribonucleoprotein U-like protein 1
26	Q9Y3Z3	SAMHD1	30	46	47	4.59	6.8e-08	8	8	11.5	4.16	4.2e-07	5	5	7.7	2.45	2.1e-05	72201.1	HUMAN	Deoxynucleoside triphosphate triphosphohydrolase SAMHD1
27	Q15459	SF3A1	32	63	42.4	4.87	2.1e-08											88886.9	HUMAN	Splicing factor 3A subunit 1
28	P04264	KRT1	24	59	35.7	5.69	6.2e-10	21	48	37.1	5.66	7.1e-10	26	51	42.1	6.63	1.2e-11	66039.2	HUMAN	Keratin, type II cytoskeletal 1
28-1	P35908	KRT2	15	22	36.6	4.66	5.1e-08	12	18	25.2	4.17	4e-07	9	13	20.7	3.97	9.4e-07	65433.4	HUMAN	Keratin, type II cytoskeletal 2 epidermal
28-2	P04259	KRT6B	5	13	9.4	3.24	1.8e-05	4	10	8.2	3.46	8.4e-06	3	6	6.7	3.08	4.3e-05	60067.4	HUMAN	Keratin, type II cytoskeletal 6B
28-3	P19013	KRT4	2	9	4.4	3.38	1.2e-05	1	6	2.1	3.15	3.1e-05	1	6	2.1	3.11	3.7e-05	56144.5	HUMAN	Keratin, type II cytoskeletal 4
28-4	P05787	KRT8	2	9	4.1	3.38	1.2e-05	1	6	2.3	3.15	3.1e-05	1	6	2.3	3.11	3.7e-05	53704.7	HUMAN	Keratin, type II cytoskeletal 8
455-5
28-5	P08729	KRT7	2	9	4.3	3.38	1.2e-05	1	6	2.3	3.15	3.1e-05	1	6	2.3	3.11	3.7e-05	51386.1	HUMAN	Keratin, type II cytoskeletal 7
455-6
28-6	Q7Z794	KRT77	2	3	3.6	3.17	2.9e-05	2	3	3.8	2.45	0.00011	1	2	2.1	3.29	1.7e-05	61901.9	HUMAN	Keratin, type II cytoskeletal 1b
455-7
28-7	P14136	GFAP	1	8	2.5	3.38	1.2e-05	2	7	5.1	3.15	3.1e-05	1	6	2.5	3.11	3.7e-05	49880.6	HUMAN	Glial fibrillary acidic protein
110-1
29	Q15029	EFTUD2	32	52	37.2	4.87	2e-08											109437	HUMAN	116 kDa U5 small nuclear ribonucleoprotein component
30	Q8IXB1	DNAJC10	28	68	31.4	5.07	8.6e-09	6	7	12.5	4.11	5.4e-07	8	12	16.1	4.97	1.4e-08	91080.5	HUMAN	DnaJ homolog subfamily C member 10
31	O43719	HTATSF1	28	45	36.7	5.51	1.3e-09											85853.5	HUMAN	HIV Tat-specific factor 1
32	P60709	ACTB	23	73	60.3	5.22	4.6e-09	16	47	42.4	5.55	1.1e-09	19	53	43.5	5.23	4.5e-09	41737.1	HUMAN	Actin, cytoplasmic 1
32-1	P68032	ACTC1	15	354	40.6	5.13	6.9e-09	12	69	26.5	4.99	1.2e-08	15	51	34.5	5.21	4.9e-09	42019.4	HUMAN	Actin, alpha cardiac muscle 1
32-2	P68133	ACTA1	15	354	40.6	5.13	6.9e-09	12	69	26.5	4.99	1.2e-08	15	51	34.5	5.21	4.9e-09	42051.4	HUMAN	Actin, alpha skeletal muscle
32-3	P62736	ACTA2	12	24	37.7	5.13	6.9e-09	9	20	23.6	4.99	1.2e-08	12	31	31.6	5.21	4.9e-09	42009.4	HUMAN	Actin, aortic smooth muscle
32-4	P63267	ACTG2	12	24	37.8	5.13	6.9e-09	9	20	23.7	4.99	1.2e-08	12	31	31.6	5.21	4.9e-09	41877.3	HUMAN	Actin, gamma-enteric smooth muscle
32-5	Q6S8J3	POTEE	6	30	6.2	5.13	6.9e-09	4	16	4.7	4.99	1.2e-08	6	21	5.9	5.21	4.9e-09	121365	HUMAN	POTE ankyrin domain family member E
32-6	A5A3E0	POTEF	6	30	6.2	5.13	6.9e-09	4	16	4.7	4.99	1.2e-08	6	21	5.9	5.21	4.9e-09	121446	HUMAN	POTE ankyrin domain family member F
32-7	Q562R1	ACTBL2	6	41	23.1	5.13	6.9e-09	5	23	15.2	4.99	1.2e-08	7	20	16.5	5.21	4.9e-09	42003.6	HUMAN	Beta-actin-like protein 2
32-8	Q9BYX7	POTEKP	5	26	14.9	5.13	6.9e-09	3	12	10.7	4.99	1.2e-08	4	15	10.7	5.21	4.9e-09	42016.6	HUMAN	Putative beta-actin-like protein 3
32-9	P0CG38	POTEI	5	24	4.7	4.58	7e-08	3	11	3.3	3.97	9.5e-07	5	11	4.4	4.52	9.2e-08	121284	HUMAN	POTE ankyrin domain family member I
32-10	P0CG39	POTEJ	4	20	3.9	4.58	7e-08	2	7	2.3	3.97	9.5e-07	4	6	3.5	4.52	9.2e-08	117391	HUMAN	POTE ankyrin domain family member J
33	Q8N1F7	NUP93	27	36	38.3	7.17	1.2e-12											93489.1	HUMAN	Nuclear pore complex protein Nup93
34	P19338	NCL	25	47	32.7	5.64	7.6e-10	7	9	15.5	5.1	7.7e-09	7	10	14.5	5.72	5.4e-10	76615	HUMAN	Nucleolin
35	P78344	EIF4G2	32	39	33.8	5.42	2e-09											102363	HUMAN	Eukaryotic translation initiation factor 4 gamma 2
36	P52701	MSH6	27	37	22.3	5.2	5e-09											152787	HUMAN	DNA mismatch repair protein Msh6
37	P06576	ATP5F1B	21	24	58.2	5.18	5.4e-09	25	39	56.9	4.77	3.2e-08	22	32	49.7	4.82	2.6e-08	56560.4	HUMAN	ATP synthase subunit beta, mitochondrial
38	P33993	MCM7	28	42	45.8	5.08	8.3e-09	7	8	14.5	4.11	5.2e-07	7	7	14	3.32	1e-05	81308.7	HUMAN	DNA replication licensing factor MCM7
39	P04843	RPN1	23	42	47.3	5.14	6.7e-09	5	5	13.2	5.04	1e-08	5	5	11	3.4	5.4e-06	68570	HUMAN	Dolichyl-diphosphooligosaccharide--protein glycosyltransferase subunit 1
40	P13639	EEF2	25	49	31	4.39	1.6e-07	2	2	4.5	3.82	5.2e-07						95339	HUMAN	Elongation factor 2
41	Q14697	GANAB	26	34	33.7	4.6	6.6e-08	1	1	1.3	1.62	0.00025						106875	HUMAN	Neutral alpha-glucosidase AB
42	Q9Y262	EIF3L	23	35	56.2	5.64	7.8e-10	1	1	2.5	1.73	0.00013	1	1	2.5	0.69	0.0013	66727.6	HUMAN	Eukaryotic translation initiation factor 3 subunit L
43	O43175	PHGDH	23	48	40.3	5.51	1.3e-09	18	29	38.8	4.57	7.5e-08	19	39	33.8	4.33	2.1e-07	56651	HUMAN	D-3-phosphoglycerate dehydrogenase
44	Q6PKG0	LARP1	23	33	29.7	4.56	7.6e-08	1	1	2.4	2.27	6.9e-05						123511	HUMAN	La-related protein 1
45	Q15393	SF3B3	24	39	27.4	4.92	1.6e-08											135578	HUMAN	Splicing factor 3B subunit 3
46	O14980	XPO1	23	28	25	5.11	7.5e-09						1	1	1.3	0.7	0.0025	123387	HUMAN	Exportin-1
47	Q3SY69	ALDH1L2	23	27	27.7	4.83	2.5e-08											101747	HUMAN	Mitochondrial 10-formyltetrahydrofolate dehydrogenase
48	Q99459	CDC5L	20	29	34.9	5.53	1.2e-09											92251.4	HUMAN	Cell division cycle 5-like protein
49	P49368	CCT3	22	27	40	4.96	1.4e-08	8	11	27.3	3.91	1.2e-06	11	18	25	3.33	1.4e-05	60534.5	HUMAN	T-complex protein 1 subunit gamma
50	P55786	NPEPPS	26	34	33.5	4.54	8.3e-08						1	1	1.5	0.5	0.0058	103277	HUMAN	Puromycin-sensitive aminopeptidase
51	P52789	HK2	24	29	23.4	3.73	2.7e-06						2	2	3.3	1.94	8.2e-05	102381	HUMAN	Hexokinase-2
51-1	P19367	HK1	17	18	16.2	3.69	3.2e-06											102487	HUMAN	Hexokinase-1
51-2	Q2TB90	HKDC1	2	2	2.5	1.57	0.00077											102546	HUMAN	Hexokinase HKDC1
52	Q7L2H7	EIF3M	17	35	49.5	5.62	8.4e-10	3	5	13.1	4.63	5.6e-08	2	3	8.3	4.83	2.5e-08	42503.3	HUMAN	Eukaryotic translation initiation factor 3 subunit M
53	P25705	ATP5F1A	19	42	39.6	5.52	1.3e-09	17	32	38.9	5.24	4.3e-09	18	25	41.2	4.66	5.2e-08	59751.1	HUMAN	ATP synthase subunit alpha, mitochondrial
54	P42704	LRPPRC	24	26	23.2	4.47	1.2e-07											157906	HUMAN	Leucine-rich PPR motif-containing protein, mitochondrial
55	Q14257	RCN2	16	31	48.6	5.34	2.8e-09	9	14	43.5	5.43	1.9e-09	9	16	36.3	5.6	9e-10	36876.7	HUMAN	Reticulocalbin-2
56	Q13263	TRIM28	18	24	27.7	5.87	2.9e-10	1	2	3.8	5.07	8.8e-09	2	3	5.7	6.5	2e-11	88550.5	HUMAN	Transcription intermediary factor 1-beta
57	O00303	EIF3F	18	28	50.1	4.51	9.6e-08	7	8	27.2	4.48	1.1e-07	5	6	19.9	4.71	4.1e-08	37564.2	HUMAN	Eukaryotic translation initiation factor 3 subunit F
58	P30837	ALDH1B1	18	29	42.9	6.36	3.6e-11	16	26	42.9	5.1	7.9e-09	11	20	29.2	4.92	1.7e-08	57206.8	HUMAN	Aldehyde dehydrogenase X, mitochondrial
58-1	P05091	ALDH2	5	5	14.7	4.17	4e-07	1	1	2.7	1.31	0.00056	3	3	7.9	1.42	0.00013	56381.8	HUMAN	Aldehyde dehydrogenase, mitochondrial
59	Q86VP6	CAND1	21	29	26.3	3.85	1.6e-06	1	1	1.2	3.21	2.5e-05						136377	HUMAN	Cullin-associated NEDD8-dissociated protein 1
60	Q01082	SPTBN1	22	23	13.3	4.19	3.7e-07											274612	HUMAN	Spectrin beta chain, non-erythrocytic 1
60-1	O15020	SPTBN2	3	3	1.9	1.72	5.9e-05											271327	HUMAN	Spectrin beta chain, non-erythrocytic 2
61	Q9UJS0	SLC25A13	19	30	36.1	4.85	2.3e-08											74176.2	HUMAN	Calcium-binding mitochondrial carrier protein Aralar2
61-1	O75746	SLC25A12	5	8	9.4	3.17	9.9e-06											74762.5	HUMAN	Calcium-binding mitochondrial carrier protein Aralar1
62	P07996	THBS1	22	32	17	4.59	6.9e-08											129384	HUMAN	Thrombospondin-1
63	O15397	IPO8	19	31	23	4.7	4.3e-08											119939	HUMAN	Importin-8
64	O95831	AIFM1	18	28	30.7	4.92	1.6e-08	1	2	2.6	4.63	5.7e-08	2	3	4.7	5	1.2e-08	66901.2	HUMAN	Apoptosis-inducing factor 1, mitochondrial
65	P60228	EIF3E	19	32	38.7	4.9	1.8e-08	5	5	14.8	4.53	8.8e-08	2	2	5.2	0.47	0.0057	52221.3	HUMAN	Eukaryotic translation initiation factor 3 subunit E
66	P31943	HNRNPH1	15	32	39.2	5.93	2.3e-10	11	21	29.8	5.25	4e-09	11	22	24.1	4.88	2e-08	49229.9	HUMAN	Heterogeneous nuclear ribonucleoprotein H
66-1	P52597	HNRNPF	11	27	36.6	5.68	6.5e-10	9	18	31.6	5.25	4e-09	8	13	23.9	4.88	2e-08	45672.3	HUMAN	Heterogeneous nuclear ribonucleoprotein F
66-2	P55795	HNRNPH2	6	10	18.5	4.16	4.2e-07	5	9	14	4.87	2.1e-08	3	7	7.8	4.23	3.2e-07	49264	HUMAN	Heterogeneous nuclear ribonucleoprotein H2
67	P55060	CSE1L	20	29	27.8	4.34	1.9e-07											110418	HUMAN	Exportin-2
68	P13645	KRT10	17	34	32	6.41	2.9e-11	18	31	34.6	5.57	1e-09	15	26	30.5	5.6	9e-10	58827.5	HUMAN	Keratin, type I cytoskeletal 10
68-1	P13646	KRT13	3	3	5.2	1.51	0.00089	3	3	7.4	2.67	0.0002	2	3	2.6	1.59	0.0037	49588.6	HUMAN	Keratin, type I cytoskeletal 13
304-2
69	P55072	VCP	21	35	35.7	4.41	1.5e-07						1	1	2.7	1.8	0.00019	89322.6	HUMAN	Transitional endoplasmic reticulum ATPase
70	P68104	EEF1A1	18	41	39.8	4.45	1.2e-07	13	20	30.1	4.16	4.3e-07	6	9	16.7	3.61	4.5e-06	50141.3	HUMAN	Elongation factor 1-alpha 1
71	Q13200	PSMD2	17	20	28.7	4.85	2.2e-08	1	1	1	0.31	0.0047	1	1	1.9	0.98	0.0033	100201	HUMAN	26S proteasome non-ATPase regulatory subunit 2
72	P23588	EIF4B	17	55	32.9	5.39	2.2e-09	1	1	4.9	1.96	8.5e-05						69151.7	HUMAN	Eukaryotic translation initiation factor 4B
73	Q15084	PDIA6	15	48	44.8	4.95	1.5e-08	7	11	24.5	4.65	5.3e-08	9	13	26.4	4.2	3.6e-07	48121.7	HUMAN	Protein disulfide-isomerase A6
74	P23396	RPS3	17	40	63	5.25	4.1e-09	8	14	37	4.41	1.5e-07	8	13	37	3.97	9.5e-07	26688.6	HUMAN	40S ribosomal protein S3
75	Q9NZI8	IGF2BP1	17	33	32.9	4.92	1.7e-08	8	9	16.8	4.62	5.9e-08	6	8	14.6	4.73	3.8e-08	63481.1	HUMAN	Insulin-like growth factor 2 mRNA-binding protein 1
75-1	O00425	IGF2BP3	10	15	22.1	4.47	1.1e-07	3	4	7.6	2.16	0.00018	3	3	8.6	3.16	3e-05	63705.6	HUMAN	Insulin-like growth factor 2 mRNA-binding protein 3
75-2	Q9Y6M1	IGF2BP2	10	15	21	3.76	2.4e-06	3	4	6.7	2.16	0.00018	2	2	4.5	3.16	3e-05	66121.9	HUMAN	Insulin-like growth factor 2 mRNA-binding protein 2
76	P27824	CANX	17	29	30.1	4.78	3.1e-08	4	4	6.9	3.86	1.5e-06	6	7	11	3.02	2.4e-06	67568.9	HUMAN	Calnexin
77	P61978	HNRNPK	15	24	41.7	5.07	8.7e-09	7	7	21.6	3.77	2.2e-06	5	6	17.7	4.56	7.8e-08	50976.7	HUMAN	Heterogeneous nuclear ribonucleoprotein K
78	Q92945	KHSRP	17	24	26.4	4.79	2.9e-08											73115.9	HUMAN	Far upstream element-binding protein 2
79	Q99460	PSMD1	20	25	29.4	4.67	4.9e-08											105837	HUMAN	26S proteasome non-ATPase regulatory subunit 1
80	P40939	HADHA	17	20	24.4	5.08	8.5e-09	8	10	13.4	3.46	8.6e-06	10	10	16	4.14	4.7e-07	83000.4	HUMAN	Trifunctional enzyme subunit alpha, mitochondrial
81	P08195	SLC3A2	15	24	31.6	4.26	2.8e-07	3	4	7.9	3.56	3.7e-06	5	6	11.4	4.5	9.7e-08	67994.6	HUMAN	4F2 cell-surface antigen heavy chain
82	P12004	PCNA	12	41	47.5	5.42	2e-09	10	24	42.5	5	1.2e-08	10	16	36.4	5.17	5.7e-09	28769.1	HUMAN	Proliferating cell nuclear antigen
83	P11310	ACADM	14	21	46.1	5.63	7.9e-10	6	7	19.5	4.13	4.9e-07	7	7	24	3.48	2.1e-06	46588.8	HUMAN	Medium-chain specific acyl-CoA dehydrogenase, mitochondrial
84	Q9H0D6	XRN2	17	21	23.2	4.52	9.2e-08											108583	HUMAN	5'-3' exoribonuclease 2
85	Q9H3U1	UNC45A	17	19	21.5	4.43	1.4e-07						1	1	1.6	3.68	1.1e-06	103078	HUMAN	Protein unc-45 homolog A
86	Q12874	SF3A3	14	17	37.1	5.39	2.2e-09	2	2	6.4	3.42	2.9e-06	1	1	2.4	2.68	0.00012	58849.4	HUMAN	Splicing factor 3A subunit 3
87	O43592	XPOT	17	24	16.8	4.12	5e-07											109965	HUMAN	Exportin-T
88	Q13347	EIF3I	13	27	42.8	5.32	3e-09											36502.2	HUMAN	Eukaryotic translation initiation factor 3 subunit I
89	Q00610	CLTC	18	18	15.3	4.36	1.8e-07	1	1	0.8	0.94	0.0011						191616	HUMAN	Clathrin heavy chain 1
89-1	P53675	CLTCL1	7	7	4.9	1.96	0.00013											187032	HUMAN	Clathrin heavy chain 2
90	P05387	RPLP2	10	18	97.4	4.98	1.3e-08	13	24	93.9	4.9	1.8e-08	12	26	93.9	5.42	2e-09	11665	HUMAN	60S acidic ribosomal protein P2
90-1	P05386	RPLP1	2	4	28.9	3.44	6.1e-06	3	5	28.9	3.4	3.8e-06	3	5	28.9	3.55	5.8e-06	11514	HUMAN	60S acidic ribosomal protein P1
91	P43490	NAMPT	13	18	35.2	5.37	2.5e-09	8	11	26.3	4.44	1.3e-07	2	3	5.5	2.79	2.8e-05	55521.6	HUMAN	Nicotinamide phosphoribosyltransferase
92	P17987	TCP1	13	15	30	4.92	1.7e-08	9	10	20	3.95	1e-06	9	9	16.9	3.85	1.3e-06	60344.1	HUMAN	T-complex protein 1 subunit alpha
93	P25205	MCM3	15	18	22.5	5.54	1.2e-09											90981.6	HUMAN	DNA replication licensing factor MCM3
94	O15371	EIF3D	14	29	25.2	5.89	2.7e-10	1	2	2	1.14	0.0012	1	1	2	1.67	0.00016	63973.3	HUMAN	Eukaryotic translation initiation factor 3 subunit D
95	O75122	CLASP2	14	19	18	4.93	1.6e-08											141065	HUMAN	CLIP-associating protein 2
95-1	Q7Z460	CLASP1	5	6	4.8	4.96	1.4e-08											169452	HUMAN	CLIP-associating protein 1
96	P60842	EIF4A1	15	22	43.6	5.13	6.8e-09	6	8	19.7	3.92	1.2e-06	5	5	16	5.03	1e-08	46154.4	HUMAN	Eukaryotic initiation factor 4A-I
96-1	P38919	EIF4A3	4	6	10	3.24	2.1e-05	2	2	7.3	3.78	2.1e-06	1	1	3.9	4.84	2.4e-08	46871.5	HUMAN	Eukaryotic initiation factor 4A-III
97	Q14974	KPNB1	15	22	23.2	4.48	1.1e-07	1	1	1.7	0.79	0.0059	1	1	1.7	1.33	0.00088	97171.1	HUMAN	Importin subunit beta-1
98	Q13464	ROCK1	15	17	16.9	4.29	2.5e-07											158176	HUMAN	Rho-associated protein kinase 1
99	P51570	GALK1	14	19	41.6	5.3	3.3e-09	6	10	15.1	4.52	9.2e-08	8	10	20.7	4.54	8.6e-08	42272.6	HUMAN	Galactokinase
100	P28070	PSMB4	9	12	35.6	5.78	4.2e-10	14	22	53.8	4.83	2.5e-08	8	11	33.7	4.29	2.5e-07	29204.5	HUMAN	Proteasome subunit beta type-4
101	Q9Y230	RUVBL2	15	20	35	4.88	2e-08	9	10	19	4.19	3.7e-07	6	7	13.6	3.91	1.2e-06	51157	HUMAN	RuvB-like 2
102	P22102	GART	13	18	20	4.73	3.8e-08											107768	HUMAN	Trifunctional purine biosynthetic protein adenosine-3
103	P33991	MCM4	15	19	27.3	5.36	2.6e-09											96558.8	HUMAN	DNA replication licensing factor MCM4
104	P20618	PSMB1	14	19	48.1	4.33	2.1e-07	9	12	42.3	5.37	2.4e-09	4	4	33.2	4.57	7.4e-08	26489.6	HUMAN	Proteasome subunit beta type-1
105	Q04637	EIF4G1	15	18	13.4	4.16	4.2e-07											175492	HUMAN	Eukaryotic translation initiation factor 4 gamma 1
105-1	O43432	EIF4G3	4	5	2.8	2.26	7e-05											176654	HUMAN	Eukaryotic translation initiation factor 4 gamma 3
106	Q00839	HNRNPU	16	23	24	4.64	5.5e-08											90585.2	HUMAN	Heterogeneous nuclear ribonucleoprotein U
107	P49327	FASN	14	14	8.7	5.52	1.3e-09											273429	HUMAN	Fatty acid synthase
108	P24752	ACAT1	13	20	44	4.85	2.2e-08	5	5	16.2	3.73	2.7e-06	4	4	11.9	4.5	1e-07	45200	HUMAN	Acetyl-CoA acetyltransferase, mitochondrial
109	P78347	GTF2I	15	17	23.6	4.92	1.7e-08											112417	HUMAN	General transcription factor II-I
110	P08670	VIM	13	18	36.7	4.65	5.2e-08	10	12	29	4.27	2.6e-07	8	9	25.3	3.76	2.3e-06	53652.1	HUMAN	Vimentin
28-7	P14136	GFAP	1	8	2.5	3.38	1.2e-05	2	7	5.1	3.15	3.1e-05	1	6	2.5	3.11	3.7e-05	49880.6	HUMAN	Glial fibrillary acidic protein
110-1
111	P61247	RPS3A	14	21	45.5	4.91	1.7e-08	9	13	30.3	3.97	9.6e-07	6	11	20.5	4.43	1.4e-07	29945.2	HUMAN	40S ribosomal protein S3a
112	P49411	TUFM	13	16	31.9	4.59	6.9e-08	5	5	17.3	4.49	1e-07	2	2	5.8	0.9	0.001	49542	HUMAN	Elongation factor Tu, mitochondrial
113	Q7L2E3	DHX30	16	18	17.3	3.75	2.5e-06											133939	HUMAN	ATP-dependent RNA helicase DHX30
114	P07814	EPRS1	14	15	12.2	4.21	3.5e-07	2	2	2.2	3.26	5e-06	1	1	0.9	2.17	0.00011	170592	HUMAN	Bifunctional glutamate/proline--tRNA ligase
115	Q96D09	GPRASP2	14	17	24.2	4.61	6.1e-08											93774.1	HUMAN	G-protein coupled receptor-associated sorting protein 2
116	P41252	IARS1	20	25	19.7	3.27	9.3e-06											144499	HUMAN	Isoleucine--tRNA ligase, cytoplasmic
117	P09661	SNRPA1	13	16	50.6	5.16	6.1e-09						2	2	9	0.87	0.0021	28415.8	HUMAN	U2 small nuclear ribonucleoprotein A'
118	P48643	CCT5	11	13	34.6	5.51	1.3e-09	5	6	18.3	4.38	1.7e-07	3	4	6.7	3.53	6.3e-06	59671.6	HUMAN	T-complex protein 1 subunit epsilon
119	Q9BQ70	TCF25	12	13	22.3	4.99	1.2e-08						2	2	5.6	0.27	0.0046	76667.3	HUMAN	Transcription factor 25
120	Q14157	UBAP2L	10	18	15.8	5.54	1.2e-09	1	1	1.3	0.43	0.0045						114535	HUMAN	Ubiquitin-associated protein 2-like
121	P43243	MATR3	13	21	28.6	4.81	2.7e-08											94624	HUMAN	Matrin-3
122	P05141	SLC25A5	12	23	30.9	5.2	5e-09	5	7	18.5	2.97	5.7e-06	5	6	15.1	4.52	9.3e-08	32852.5	HUMAN	ADP/ATP translocase 2
122-1	P12236	SLC25A6	9	14	20.5	4	6e-07	3	4	11.4	2.35	8.3e-05	3	4	8.1	3.74	2.6e-06	32866.6	HUMAN	ADP/ATP translocase 3
122-2	P12235	SLC25A4	6	9	13.1	4	6e-07	1	2	4	2.1	8.3e-05	1	2	4	2.26	0.00012	33064.8	HUMAN	ADP/ATP translocase 1
123	P25786	PSMA1	13	20	39.2	4.17	4e-07	9	13	41.1	5.32	3.1e-09	6	10	23.6	4.64	5.6e-08	29555.9	HUMAN	Proteasome subunit alpha type-1
124	P08865	RPSA	10	25	43.4	5.03	1e-08	10	13	47.1	5.05	9.4e-09	9	18	48.5	4.56	7.7e-08	32854.4	HUMAN	40S ribosomal protein SA
125	P50991	CCT4	13	16	36.4	6.02	1.5e-10	8	10	20.2	3.72	2.8e-06	11	11	23	3.78	2.1e-06	57924.8	HUMAN	T-complex protein 1 subunit delta
126	O15042	U2SURP	14	22	14.8	3.99	8.7e-07											118293	HUMAN	U2 snRNP-associated SURP motif-containing protein
127	O60884	DNAJA2	12	15	49.3	4.68	4.6e-08	6	7	23.8	4.58	7.2e-08	6	9	22.8	5.61	8.7e-10	45746	HUMAN	DnaJ homolog subfamily A member 2
128	O94906	PRPF6	14	15	19.2	3.87	1.5e-06											106926	HUMAN	Pre-mRNA-processing factor 6
129	Q7Z2W4	ZC3HAV1	13	20	21.3	4.69	4.4e-08	1	1	1.4	1.48	0.00037	1	1	1.4	2.24	0.0001	101432	HUMAN	Zinc finger CCCH-type antiviral protein 1
130	Q9Y4E8	USP15	14	18	16.5	3.83	1.7e-06											112420	HUMAN	Ubiquitin carboxyl-terminal hydrolase 15
131	Q9UN37	VPS4A	9	10	29.5	3.4	2e-06	13	18	31.6	4.07	6.2e-07	9	14	21.3	4.25	2.8e-07	48898.3	HUMAN	Vacuolar protein sorting-associated protein 4A
131-1	O75351	VPS4B	1	1	2.7	0.78	0.0026	4	5	11.3	3.51	6.8e-06	2	3	5.6	3.13	3.5e-05	49302.5	HUMAN	Vacuolar protein sorting-associated protein 4B
132	P54886	ALDH18A1	13	14	21.1	4.38	1.6e-07	2	2	3.1	3.49	1e-06						87303.1	HUMAN	Delta-1-pyrroline-5-carboxylate synthase
133	P30876	POLR2B	14	14	15.2	5.92	2.3e-10											133898	HUMAN	DNA-directed RNA polymerase II subunit RPB2
134	P22061	PCMT1	7	10	50.2	5.21	4.8e-09	11	14	50.2	4.92	1.7e-08	6	6	42.7	5.18	5.6e-09	24636.6	HUMAN	Protein-L-isoaspartate(D-aspartate) O-methyltransferase
135	Q9UMS4	PRPF19	12	19	25.6	4.56	7.8e-08	2	3	6.2	2.81	2.4e-05	1	1	3.4	3.01	1.9e-05	55181.3	HUMAN	Pre-mRNA-processing factor 19
136	Q92947	GCDH	10	12	32	5.45	1.7e-09	5	7	16.7	4.31	2.2e-07	2	2	6.6	2.79	1.3e-05	48127.6	HUMAN	Glutaryl-CoA dehydrogenase, mitochondrial
137	P56192	MARS1	13	19	21.2	4.56	7.8e-08											101117	HUMAN	Methionine--tRNA ligase, cytoplasmic
138	P11498	PC	12	13	18.3	4.84	2.4e-08											129635	HUMAN	Pyruvate carboxylase, mitochondrial
139	P46060	RANGAP1	11	15	26.4	4.68	4.6e-08	2	2	4.1	2.86	3.6e-05	3	3	7.3	4.1	5.1e-07	63542.5	HUMAN	Ran GTPase-activating protein 1
140	P25788	PSMA3	11	26	42.4	5.2	5.1e-09	7	14	30.2	5.4	2.1e-09	9	12	35.3	5.49	1.5e-09	28433.5	HUMAN	Proteasome subunit alpha type-3
141	Q12906	ILF3	12	19	14.9	4.35	1.9e-07	1	1	1.6	0.26	0.0064						95339.2	HUMAN	Interleukin enhancer-binding factor 3
142	O95347	SMC2	15	18	15.5	4.52	9.3e-08											135657	HUMAN	Structural maintenance of chromosomes protein 2
143	Q9NZZ3	CHMP5						9	13	31.5	4.94	1.5e-08	9	15	31.5	5.08	8.6e-09	24571	HUMAN	Charged multivesicular body protein 5
144	P36578	RPL4	6	9	18.7	4.09	3.4e-07	3	3	7.3	4.4	1.5e-07						47697.7	HUMAN	60S ribosomal protein L4
145	P32322	PYCR1	10	14	43.6	5.27	3.7e-09	2	2	11	4.8	2.7e-08	2	2	11	3.16	1.1e-05	33360.9	HUMAN	Pyrroline-5-carboxylate reductase 1, mitochondrial
146	P78371	CCT2	9	9	22.4	4.51	9.6e-08	12	15	31.6	4.51	9.5e-08	10	12	24.7	3.98	9.1e-07	57488.7	HUMAN	T-complex protein 1 subunit beta
147	Q92900	UPF1	13	15	18.3	4.18	4e-07											124346	HUMAN	Regulator of nonsense transcripts 1
148	P49720	PSMB3	6	14	40	4.79	2.9e-08	9	13	44.4	4.93	1.6e-08	7	9	44.4	4.7	4.3e-08	22949.1	HUMAN	Proteasome subunit beta type-3
149	P08579	SNRPB2	12	16	41.8	4.69	4.5e-08											25486.6	HUMAN	U2 small nuclear ribonucleoprotein B''
149-1	P09012	SNRPA	3	3	10.6	2.38	5e-05											31279.8	HUMAN	U1 small nuclear ribonucleoprotein A
150	P62195	PSMC5	12	14	37.9	3.71	2.9e-06	6	6	25.1	3.79	2e-06	7	8	20.7	4.4	1.5e-07	45626.4	HUMAN	26S proteasome regulatory subunit 8
150-1	Q8NB90	SPATA5	11	14	19.5	5.66	7e-10						2	2	2.9	1.51	0.00073	97905.3	HUMAN	ATPase family protein 2 homolog
150-2	P62191	PSMC1	4	6	14.5	2.89	2.5e-05	5	5	19.3	1.92	0.00015	4	4	13.6	3.08	5.9e-06	49184.9	HUMAN	26S proteasome regulatory subunit 4
151	P46459	NSF	15	17	22.6	3.2	1e-05											82595.1	HUMAN	Vesicle-fusing ATPase
152	P23458	JAK1	11	12	14.6	5.13	6.7e-09											133278	HUMAN	Tyrosine-protein kinase JAK1
153	Q96T76	MMS19	10	11	15	4.46	1.2e-07											113291	HUMAN	MMS19 nucleotide excision repair protein homolog
154	Q7KZF4	SND1	12	16	20.1	4.26	2.7e-07											101998	HUMAN	Staphylococcal nuclease domain-containing protein 1
155	P06748	NPM1	9	26	41.5	5.31	3.2e-09	5	12	12.2	4.63	5.8e-08	5	11	12.2	5.18	5.6e-09	32575.3	HUMAN	Nucleophosmin
156	P61289	PSME3	6	11	30.3	4.6	6.7e-08	12	22	39.4	3.8	2e-06	11	17	41.3	4.2	3.5e-07	29506.3	HUMAN	Proteasome activator complex subunit 3
157	Q07021	C1QBP	8	23	44	5.11	7.4e-09	8	15	38.3	4.89	1.9e-08	5	7	27.7	4.28	2.6e-07	31362.5	HUMAN	Complement component 1 Q subcomponent-binding protein, mitochondrial
158	O00410	IPO5	13	14	15.8	4.02	7.7e-07											123631	HUMAN	Importin-5
159	P05388	RPLP0	10	30	35.3	4.75	3.4e-08	8	26	35.3	4.53	8.8e-08	7	33	33.1	5.61	8.6e-10	34273.8	HUMAN	60S acidic ribosomal protein P0
160	Q96AE4	FUBP1	11	14	21.4	4.52	9.2e-08						2	2	3.3	2.33	0.00015	67560.9	HUMAN	Far upstream element-binding protein 1
160-1	Q96I24	FUBP3	4	5	7.7	3.93	1.1e-06	1	1	2.4	0.78	0.00075	2	2	3.7	0.61	0.0069	61640.9	HUMAN	Far upstream element-binding protein 3
161	Q9Y3I0	RTCB	9	12	27.1	4.51	9.4e-08	7	7	22.4	2.57	3.6e-05	2	2	2.8	2.23	6.6e-05	55210.8	HUMAN	RNA-splicing ligase RtcB homolog
162	Q9ULX6	AKAP8L	10	13	15.6	4.3	2.3e-07						1	2	2	2.19	0.00014	71640.3	HUMAN	A-kinase anchor protein 8-like
163	Q9NTJ3	SMC4	13	14	15.8	4.09	5.7e-07											147183	HUMAN	Structural maintenance of chromosomes protein 4
164	P26599	PTBP1	9	15	27.1	5.21	4.8e-09	5	6	15.8	4.15	2.8e-07	3	3	8.5	2.64	5.3e-05	57221.8	HUMAN	Polypyrimidine tract-binding protein 1
165	Q9Y265	RUVBL1	9	13	29.6	5.19	5.3e-09	8	11	25.4	4.66	5e-08	9	15	29.4	3.76	2.4e-06	50228.5	HUMAN	RuvB-like 1
166	P25787	PSMA2	8	12	44.9	5.12	7.1e-09	7	19	38.5	5.07	8.8e-09	8	18	38.9	4.72	3.9e-08	25898.8	HUMAN	Proteasome subunit alpha type-2
167	O00116	AGPS	11	12	17.6	4.34	8.4e-08						1	1	1.8	1.42	0.00067	72912.5	HUMAN	Alkyldihydroxyacetonephosphate synthase, peroxisomal
168	P62333	PSMC6	9	9	34.4	4.95	1.5e-08	10	12	26	4.77	3.2e-08	6	7	25.2	3.54	6e-06	44173.4	HUMAN	26S proteasome regulatory subunit 10B
169	O14654	IRS4	11	12	12.9	4.67	4.9e-08											133769	HUMAN	Insulin receptor substrate 4
170	P35527	KRT9	8	14	19.7	5.02	1.1e-08	8	9	18.3	4.41	1.5e-07	12	12	25.4	6.15	8.7e-11	62064.8	HUMAN	Keratin, type I cytoskeletal 9
171	Q16659	MAPK6	12	12	21.1	3.93	1.1e-06											82681.5	HUMAN	Mitogen-activated protein kinase 6
172	P62829	RPL23	9	9	26.4	5.43	1.9e-09	6	8	17.1	5.57	1.1e-09	5	6	17.1	4.84	2.3e-08	14865.6	HUMAN	60S ribosomal protein L23
173	P62701	RPS4X	8	10	20.5	5.41	2.1e-09	9	12	26.6	4.71	4.2e-08	7	11	23.6	4.54	8.3e-08	29598	HUMAN	40S ribosomal protein S4, X isoform
174	O15372	EIF3H	13	18	38.4	3	3.1e-05											39930.7	HUMAN	Eukaryotic translation initiation factor 3 subunit H
175	P18621	RPL17	9	13	35.9	3.81	1.9e-06	9	12	33.7	3.59	2.4e-06	7	7	32.1	3.22	8.3e-06	21397.2	HUMAN	60S ribosomal protein L17
176	P40227	CCT6A	11	16	26.6	4.32	2.2e-07	6	7	11.7	5.2	5e-09	5	6	10	4.04	7.2e-07	58024.7	HUMAN	T-complex protein 1 subunit zeta
177	P07737	PFN1						7	10	47.1	4.13	4.9e-07	10	12	59.3	4.17	4e-07	15054.4	HUMAN	Profilin-1
178	Q96I25	RBM17	11	16	29.2	5.32	3.1e-09											44961.9	HUMAN	Splicing factor 45
179	Q8IWX8	CHERP	11	14	21.2	4.03	7.3e-07											103703	HUMAN	Calcium homeostasis endoplasmic reticulum protein
180	P49721	PSMB2	6	8	51.7	4.09	4.9e-07	9	16	69.7	4.79	2.9e-08	6	10	45.3	3.83	1.8e-06	22836.5	HUMAN	Proteasome subunit beta type-2
181	P06493	CDK1	10	12	49.5	4.46	1.2e-07	5	5	26.3	3.05	8.2e-06	6	7	31.3	2.48	0.00022	34095.7	HUMAN	Cyclin-dependent kinase 1
181-1	P24941	CDK2	1	1	3.7	1.14	0.00032	2	2	8.4	2.19	0.00028	2	2	10.1	2.46	3.4e-05	33929.8	HUMAN	Cyclin-dependent kinase 2
181-2	Q00526	CDK3	1	1	3.6	1.14	0.00032	2	2	8.2	2.19	0.00028	1	1	4.6	2.46	3.4e-05	35046	HUMAN	Cyclin-dependent kinase 3
182	P30153	PPP2R1A	2	3	8.1	4.43	1.4e-07	7	8	18	5.03	1e-08	9	9	20.7	4.3	2.3e-07	65309.2	HUMAN	Serine/threonine-protein phosphatase 2A 65 kDa regulatory subunit A alpha isoform
183	Q8WX92	NELFB	10	14	26.2	5	1.2e-08											65698	HUMAN	Negative elongation factor B
184	Q9UBS4	DNAJB11	8	14	19.8	4.58	7.2e-08	5	5	19.8	4.38	1.6e-07	4	6	14.2	4	8.3e-07	40514.3	HUMAN	DnaJ homolog subfamily B member 11
185	P50454	SERPINH1	9	11	38	5.51	1.4e-09	3	3	9.8	2.03	0.00021	2	2	6.5	2.2	5.9e-05	46440.9	HUMAN	Serpin H1
186	P42285	MTREX	12	14	12	4.31	1.6e-07											117806	HUMAN	Exosome RNA helicase MTR4
187	O75688	PPM1B	9	10	20.7	4.23	3.1e-07											52643.1	HUMAN	Protein phosphatase 1B
188	P62841	RPS15	5	5	46.9	5.81	3.8e-10	7	10	28.3	5.59	9.6e-10	1	1	15.2	5.52	1.3e-09	17040.3	HUMAN	40S ribosomal protein S15
189	P46783	RPS10	8	22	44.8	5.65	7.5e-10	9	17	53.9	4.89	1.9e-08	8	19	48.5	3.8	2e-06	18897.9	HUMAN	40S ribosomal protein S10
190	P39019	RPS19	9	12	45.5	5.13	6.8e-09	8	14	45.5	3.7	3.1e-06	7	9	35.9	3.87	1.5e-06	16060.6	HUMAN	40S ribosomal protein S19
191	P18124	RPL7	7	9	27	3.54	4.5e-06	8	10	31.9	3.01	5.8e-05	4	5	16.9	2.41	0.00073	29226	HUMAN	60S ribosomal protein L7
192	O14818	PSMA7	10	17	41.1	4.51	9.7e-08	9	12	46.4	4.82	2.5e-08	7	8	39.1	4.55	8.2e-08	27887.1	HUMAN	Proteasome subunit alpha type-7
193	P17812	CTPS1	9	9	15.9	4.66	5.1e-08	4	4	10.5	3.98	5e-07	1	1	3	1.87	6.7e-05	66690.9	HUMAN	CTP synthase 1
194	Q9Y5V3	MAGED1	10	11	19.7	4.62	6.1e-08											86161.6	HUMAN	Melanoma-associated antigen D1
194-1	Q9UNF1	MAGED2	9	13	19.6	4.06	6.5e-07											64954.8	HUMAN	Melanoma-associated antigen D2
195	P50990	CCT8	9	12	21.5	4.25	2.8e-07	5	6	10.9	3.68	3.3e-06	8	13	18.4	3.97	9.6e-07	59621.1	HUMAN	T-complex protein 1 subunit theta
196	P55084	HADHB	2	2	4.2	2.1	0.00026	4	5	12.4	1.84	0.00027	5	6	17.9	3.99	8.7e-07	51294.9	HUMAN	Trifunctional enzyme subunit beta, mitochondrial
197	P22626	HNRNPA2B1	7	13	26.1	6.06	1.3e-10											37430	HUMAN	Heterogeneous nuclear ribonucleoproteins A2/B1
197-1	P09651	HNRNPA1	5	11	16.4	4.31	2.3e-07	2	2	7	2.27	6.8e-05	1	1	6.2	4.17	2.7e-07	38746.9	HUMAN	Heterogeneous nuclear ribonucleoprotein A1
197-2	Q32P51	HNRNPA1L2	5	11	19.1	4.31	2.3e-07	2	2	8.1	2.27	6.8e-05						34225.6	HUMAN	Heterogeneous nuclear ribonucleoprotein A1-like 2
198	P08708	RPS17	8	10	45.2	4.66	5.1e-08	5	7	43	4.61	6.3e-08	3	4	35.6	4.71	4.1e-08	15550.3	HUMAN	40S ribosomal protein S17
199	Q8NHP8	PLBD2	2	2	4.2	3.92	1.2e-06	7	11	19.7	4.92	1.7e-08	6	8	16.1	4.39	1.6e-07	65472.4	HUMAN	Putative phospholipase B-like 2
200	P26641	EEF1G	8	11	31.4	3.25	2e-05	8	11	29.3	4.27	2.7e-07	9	12	25.6	4.6	6.6e-08	50119.2	HUMAN	Elongation factor 1-gamma
201	Q9BWU0	SLC4A1AP	9	11	18.6	3.97	9.5e-07											88814.9	HUMAN	Kanadaptin
202	Q9P1Y5	CAMSAP3	10	10	13.4	5.09	8.1e-09											134751	HUMAN	Calmodulin-regulated spectrin-associated protein 3
203	O15027	SEC16A	9	9	8	4.12	3.6e-07											251896	HUMAN	Protein transport protein Sec16A
204	P04181	OAT	9	11	25.5	4.26	2.8e-07	5	7	17.8	3.34	1.4e-05	4	4	10.7	3.77	2.2e-06	48535.3	HUMAN	Ornithine aminotransferase, mitochondrial
205	P52292	KPNA2	7	9	24.6	4.38	1.7e-07	5	5	13.2	3.76	2.3e-06	6	8	13.2	3.85	1.6e-06	57862.4	HUMAN	Importin subunit alpha-1
206	P05023	ATP1A1	10	13	13.3	4.57	7.3e-08											112897	HUMAN	Sodium/potassium-transporting ATPase subunit alpha-1
206-1	P50993	ATP1A2	3	4	6.7	4.57	7.3e-08											112266	HUMAN	Sodium/potassium-transporting ATPase subunit alpha-2
207	P67809	YBX1	6	12	50.6	5.56	1.1e-09	1	1	5.2	3.22	5.3e-06						35924.5	HUMAN	Y-box-binding protein 1
207-1	P16989	YBX3	2	2	12.9	2.19	6.8e-05	1	1	4.6	3.22	5.3e-06						40090.2	HUMAN	Y-box-binding protein 3
208	P83731	RPL24	5	5	21.7	5.13	6.9e-09	6	13	21.7	5.14	6.5e-09	7	9	22.3	4.77	3.2e-08	17779.1	HUMAN	60S ribosomal protein L24
209	P13010	XRCC5	10	12	18.4	4.11	1.9e-07						1	2	1.5	1.11	0.0004	82705.3	HUMAN	X-ray repair cross-complementing protein 5
210	Q99615	DNAJC7	8	10	19.6	4.81	2.7e-08	8	10	21.7	4.11	5.4e-07	8	10	20	3.3	1.6e-05	56441.4	HUMAN	DnaJ homolog subfamily C member 7
211	Q9H1I8	ASCC2	9	12	17	4.45	1.2e-07											86361.1	HUMAN	Activating signal cointegrator 1 complex subunit 2
212	O15294	OGT	9	10	10.7	3.78	2.2e-06											116926	HUMAN	UDP-N-acetylglucosamine--peptide N-acetylglucosaminyltransferase 110 kDa subunit
213	P28074	PSMB5	7	13	30	4.38	1.7e-07	5	6	20.5	4.37	1.7e-07	1	1	6.1	3.16	1e-05	28480.5	HUMAN	Proteasome subunit beta type-5
214	Q9UKV8	AGO2	9	9	13.5	4.16	4.3e-07											97209	HUMAN	Protein argonaute-2
214-1	Q9H9G7	AGO3	6	6	9.4	3.3	2.6e-06											97361.1	HUMAN	Protein argonaute-3
214-2	Q9UL18	AGO1	6	6	9.8	2.39	4.2e-05											97215.2	HUMAN	Protein argonaute-1
214-3	Q9HCK5	AGO4	2	2	2.3	0.91	0.00092											97097.7	HUMAN	Protein argonaute-4
215	Q8N163	CCAR2	11	11	19.7	3.4	3.8e-06											102902	HUMAN	Cell cycle and apoptosis regulator protein 2
216	P60900	PSMA6	8	12	34.6	4.51	9.8e-08	4	5	17.9	2.44	7.5e-05	4	4	21.5	4.09	5.7e-07	27399.7	HUMAN	Proteasome subunit alpha type-6
217	P48730	CSNK1D	8	10	18.6	4.07	6.4e-07											47330.5	HUMAN	Casein kinase I isoform delta
218	P54136	RARS1	9	10	18.2	3.86	9.4e-07	3	3	5.9	2.5	4.9e-05	2	2	4.2	1.5	0.00078	75379.7	HUMAN	Arginine--tRNA ligase, cytoplasmic
219	O14773	TPP1	3	4	9.8	5.56	1.1e-09	6	11	15.5	6.66	1e-11	4	5	13	5.66	7.1e-10	61248.4	HUMAN	Tripeptidyl-peptidase 1
220	Q5JTZ9	AARS2	8	8	13	4.57	7.5e-08											107341	HUMAN	Alanine--tRNA ligase, mitochondrial
221	P62263	RPS14	7	11	26.5	4.85	2.2e-08	5	7	25.2	3.71	2.9e-06	5	7	26.5	4.65	5.4e-08	16272.9	HUMAN	40S ribosomal protein S14
222	Q13573	SNW1	8	8	21.3	4.57	7.4e-08	1	1	4.3	1.05	0.00067						61494.9	HUMAN	SNW domain-containing protein 1
223	Q9NP79	VTA1						6	20	28.3	5.71	5.8e-10	6	14	21.5	5.2	5.1e-09	33879.5	HUMAN	Vacuolar protein sorting-associated protein VTA1 homolog
224	Q86UE4	MTDH	8	9	19.8	4.87	2.1e-08	1	1	2.2	2.34	3.3e-05	2	2	5	0.68	0.0039	63837.4	HUMAN	Protein LYRIC
225	P49593	PPM1F	6	7	22	5.7	6e-10	4	4	9.5	2.1	0.00012	1	1	4.4	0.63	0.0019	49831.2	HUMAN	Protein phosphatase 1F
226	Q8NDV7	TNRC6A	8	8	6.9	4.75	3.4e-08											210299	HUMAN	Trinucleotide repeat-containing gene 6A protein
227	O75821	EIF3G	8	15	30	3.48	7.9e-06											35611.3	HUMAN	Eukaryotic translation initiation factor 3 subunit G
228	O60814	H2BC12	6	8	28.6	4.86	2.1e-08	7	10	27	5.1	7.8e-09	6	12	26.2	4.94	1.5e-08	13890.3	HUMAN	Histone H2B type 1-K
228-1	P06899	H2BC11	5	7	26.2	4.86	2.1e-08	6	9	26.2	5.1	7.8e-09	5	11	19	4.94	1.5e-08	13904.3	HUMAN	Histone H2B type 1-J
228-2	P23527	H2BC17	5	7	26.2	4.86	2.1e-08	6	9	26.2	5.1	7.8e-09	5	11	19	4.94	1.5e-08	13906.3	HUMAN	Histone H2B type 1-O
228-3	P33778	H2BC3	5	7	26.2	4.86	2.1e-08	6	9	26.2	5.1	7.8e-09	5	11	19	4.94	1.5e-08	13950.3	HUMAN	Histone H2B type 1-B
228-4	Q16778	H2BC21	5	7	26.2	4.86	2.1e-08	6	9	26.2	5.1	7.8e-09	5	11	19	4.94	1.5e-08	13920.3	HUMAN	Histone H2B type 2-E
228-5	Q8N257	H2BU1	5	7	26.2	4.86	2.1e-08	6	9	26.2	5.1	7.8e-09	5	11	19	4.94	1.5e-08	13908.2	HUMAN	Histone H2B type 3-B
229	P62081	RPS7	7	8	51	4.68	4.5e-08	4	6	25.8	4.12	4.9e-07	2	3	17.5	2.83	7.8e-06	22127	HUMAN	40S ribosomal protein S7
230	O60506	SYNCRIP	10	12	14.9	3.34	1.4e-05	2	3	4	2.6	4.8e-05	4	4	9.1	3.1	1.7e-05	69603.2	HUMAN	Heterogeneous nuclear ribonucleoprotein Q
230-1	O43390	HNRNPR	4	5	6.5	3.82	1.8e-06	2	3	3.9	1.83	0.00024						70943.6	HUMAN	Heterogeneous nuclear ribonucleoprotein R
231	Q14683	SMC1A	8	8	8.8	4.64	5.5e-08	1	1	1.1	1.04	0.0034						143234	HUMAN	Structural maintenance of chromosomes protein 1A
232	A0A075B6S2	IGKV2D-29	5	65	19.2	5.56	1.1e-09	4	51	19.2	5.07	8.8e-09	3	21	19.2	4.97	1.4e-08	13143.3	HUMAN	Immunoglobulin kappa variable 2D-29
232-1	P01614	IGKV2D-40	3	32	19	5.56	1.1e-09	3	33	19	4.96	1.4e-08	3	13	19	4.97	1.4e-08	13310.2	HUMAN	Immunoglobulin kappa variable 2D-40
232-2	P01615	IGKV2D-28	3	32	19.2	5.56	1.1e-09	3	33	19.2	4.96	1.4e-08	3	13	19.2	4.97	1.4e-08	12956.9	HUMAN	Immunoglobulin kappa variable 2D-28
232-3	A0A075B6P5	IGKV2-28	3	32	19.2	5.56	1.1e-09	3	33	19.2	4.96	1.4e-08	3	13	19.2	4.97	1.4e-08	12956.9	HUMAN	Immunoglobulin kappa variable 2-28
232-4	A0A087WW87	IGKV2-40	3	32	19	5.56	1.1e-09	3	33	19	4.96	1.4e-08	3	13	19	4.97	1.4e-08	13310.2	HUMAN	Immunoglobulin kappa variable 2-40
232-5	A0A075B6S6	IGKV2D-30	2	31	13.3	5.56	1.1e-09	2	32	13.3	4.96	1.4e-08	2	10	13.3	4.97	1.4e-08	13215.1	HUMAN	Immunoglobulin kappa variable 2D-30
232-6	A0A075B6R9	IGKV2D-24	2	10	20	1.59	0.00048	3	5	20	1.19	0.0011						13079	HUMAN	Probable non-functional immunoglobulin kappa variable 2D-24
232-7	A0A0C4DH68	IGKV2-24	2	7	9.2	1.59	0.00048	2	4	16.7	1.19	0.0011						13079.1	HUMAN	Immunoglobulin kappa variable 2-24
233	O75792	RNASEH2A	7	8	31.8	3.89	1.3e-06	6	8	32.8	6.09	1.2e-10	9	11	29.8	2.85	4.6e-06	33395.2	HUMAN	Ribonuclease H2 subunit A
234	P53618	COPB1	10	10	13.1	3.41	2.9e-06											107143	HUMAN	Coatomer subunit beta
235	P51617	IRAK1	8	9	17.3	5.04	9.9e-09	2	2	4.5	0.99	0.0018	1	1	1.7	0.15	0.0099	76537.4	HUMAN	Interleukin-1 receptor-associated kinase 1
236	Q9HCN8	SDF2L1	5	8	45.7	5.32	3.1e-09	1	1	9	2.37	1.8e-05	2	2	19.9	4.6	6.7e-08	23598.5	HUMAN	Stromal cell-derived factor 2-like protein 1
237	Q3ZCQ8	TIMM50	4	9	17.8	5.11	7.5e-09	5	6	15.6	4.4	1.5e-07	6	16	19.5	4.93	1.6e-08	39646.6	HUMAN	Mitochondrial import inner membrane translocase subunit TIM50
238	P10321	HLA-C	4	5	19.7	4.85	2.3e-08	5	5	22.7	5.03	1.1e-08	6	6	28.1	5.12	7e-09	40648.9	HUMAN	HLA class I histocompatibility antigen, C alpha chain
238-1	P01889	HLA-B	5	6	22.4	3.32	4.7e-06	2	2	7.7	3.34	1.4e-05	2	2	7.7	4.43	1.3e-07	40460.4	HUMAN	HLA class I histocompatibility antigen, B alpha chain
238-2	P01893	HLA-H	3	4	14.1	4.59	6.8e-08	2	2	10.5	4.26	2.8e-07	2	2	10.5	5.12	7e-09	40892.2	HUMAN	Putative HLA class I histocompatibility antigen, alpha chain H
238-3	P04439	HLA-A	2	2	10.1	4.59	6.8e-08	1	1	6.6	4.26	2.8e-07	1	1	6.6	5.12	7e-09	40841.1	HUMAN	HLA class I histocompatibility antigen, A alpha chain
238-4	P13747	HLA-E	2	3	7.5	3.32	4.7e-06	1	1	3.9	1.79	0.00032	1	1	3.9	4.43	1.3e-07	40057.9	HUMAN	HLA class I histocompatibility antigen, alpha chain E
239	P22314	UBA1	6	7	9.5	4.76	3.3e-08	2	2	2.6	1.5	0.00066	1	1	1.4	1.96	0.00021	117850	HUMAN	Ubiquitin-like modifier-activating enzyme 1
240	P00558	PGK1	6	51	14.9	5.2	5.1e-09	3	5	15.8	4.39	1.6e-07						44615.1	HUMAN	Phosphoglycerate kinase 1
241	P11172	UMPS	7	7	25.2	5.1	7.8e-09	4	6	13.3	2.67	6.2e-06						52222	HUMAN	Uridine 5'-monophosphate synthase
242	P63220	RPS21	5	5	47	4.47	1.1e-07	5	8	41	4.97	1.3e-08	6	8	41	5.02	1.1e-08	9111.5	HUMAN	40S ribosomal protein S21
243	P49915	GMPS	9	9	17.2	3.28	2.7e-06											76716.1	HUMAN	GMP synthase [glutamine-hydrolyzing]
244	P62269	RPS18	8	13	48.7	3.89	1.3e-06	7	13	34.9	3.62	4.3e-06	8	10	48	3.69	3.1e-06	17718.8	HUMAN	40S ribosomal protein S18
245	Q15046	KARS1	8	8	14.6	4.29	2.5e-07											68048.7	HUMAN	Lysine--tRNA ligase
246	P28066	PSMA5	7	16	37.8	4.98	1.3e-08	6	9	24.9	4.78	3.1e-08	4	7	18.3	3.68	3.4e-06	26411.3	HUMAN	Proteasome subunit alpha type-5
247	P27635	RPL10	5	7	22.9	3.86	1.3e-06	7	9	17.3	3.71	2.9e-06	5	8	11.7	4.06	6.5e-07	24604.1	HUMAN	60S ribosomal protein L10
248	Q99707	MTR	11	12	13.2	2.98	1.4e-05											140528	HUMAN	Methionine synthase
249	Q96P70	IPO9	5	5	7.6	5.61	8.8e-10											115964	HUMAN	Importin-9
250	Q92499	DDX1	8	10	17.3	4.54	8.3e-08	1	1	2.8	3.59	4.9e-06						82432.9	HUMAN	ATP-dependent RNA helicase DDX1
251	Q9NVE7	PANK4	8	11	14.5	4.1	5.6e-07											85991.7	HUMAN	4'-phosphopantetheine phosphatase
252	P46782	RPS5	3	3	15.7	5.1	7.8e-09	4	6	20.6	5.43	1.9e-09	6	10	25.5	4.66	5.1e-08	22876.6	HUMAN	40S ribosomal protein S5
253	Q13724	MOGS	8	10	15.3	4.06	6.4e-07											91918.3	HUMAN	Mannosyl-oligosaccharide glucosidase
254	P62249	RPS16	7	13	43.8	3.67	2.8e-06	6	11	34.2	3.83	1.8e-06	8	10	35.6	3.62	4.3e-06	16445.5	HUMAN	40S ribosomal protein S16
255	P62906	RPL10A	9	10	34.6	2.79	9.2e-05	8	11	41.5	3.78	1.5e-06	6	9	25.3	3.69	3.2e-06	24831.5	HUMAN	60S ribosomal protein L10a
256	P13674	P4HA1	5	5	14	4.33	2.1e-07	8	9	18.7	3.8	2e-06	9	9	21.9	3.49	1.4e-06	61049.8	HUMAN	Prolyl 4-hydroxylase subunit alpha-1
257	Q9Y2K2	SIK3	7	10	10	4.87	2e-08											144853	HUMAN	Serine/threonine-protein kinase SIK3
258	Q9UHB9	SRP68	8	8	19.9	4.13	4.8e-07											70730.2	HUMAN	Signal recognition particle subunit SRP68
259	P61160	ACTR2	7	8	32.2	3.58	3.6e-06	2	2	7.4	2.29	9.8e-05	2	2	7.4	0.19	0.007	44761.2	HUMAN	Actin-related protein 2
260	Q9BSD7	NTPCR	2	2	13.7	3.51	6.8e-06	6	6	40.5	4.01	8.2e-07	4	5	30	3.26	2e-05	20713.2	HUMAN	Cancer-related nucleoside-triphosphatase
261	P17980	PSMC3	7	11	27.8	3.86	1.4e-06	3	4	11.8	1.37	0.0016	3	3	11.4	4.34	2e-07	49204	HUMAN	26S proteasome regulatory subunit 6A
262	O95793	STAU1	6	7	15.1	3.75	2.3e-06	8	10	16.5	3.86	1.6e-06	5	7	12.8	3.56	5.4e-06	63182.8	HUMAN	Double-stranded RNA-binding protein Staufen homolog 1
263	Q92973	TNPO1	8	9	13.3	3.24	2.2e-05	1	1	1.3	2.26	0.00032	1	2	1.3	2.18	0.0013	102356	HUMAN	Transportin-1
264	Q00341	HDLBP	8	10	10.4	3.92	1.2e-06											141457	HUMAN	Vigilin
265	Q96PK6	RBM14	7	7	13.8	4.74	3.6e-08	1	1	1.8	0.6	0.00094						69492.2	HUMAN	RNA-binding protein 14
266	P46777	RPL5	8	8	25.6	4.41	1.5e-07	3	4	4	1.4	0.00028						34362.9	HUMAN	60S ribosomal protein L5
267	P62805	H4C1	8	9	52.4	3.05	4.8e-05	2	4	17.5	3.23	2.3e-05	2	2	19.4	2.18	0.00031	11367.4	HUMAN	Histone H4
268	Q8N1F8	STK11IP	8	11	11.4	4.41	1.5e-07											120260	HUMAN	Serine/threonine-protein kinase 11-interacting protein
269	P62241	RPS8	6	11	27.4	5.35	2.7e-09	3	5	18.8	4.85	2.3e-08	1	1	6.2	3	1e-05	24205.4	HUMAN	40S ribosomal protein S8
270	P12956	XRCC6	9	10	17.6	3.29	5.9e-06	1	1	2.3	2.96	7.4e-06	2	2	2.5	1.49	0.00025	69843.7	HUMAN	X-ray repair cross-complementing protein 6
271	P62917	RPL8	5	18	25.3	4.14	4.6e-07	2	2	10.9	2.51	7.1e-05	2	2	10.9	1.78	0.0002	28024.9	HUMAN	60S ribosomal protein L8
272	P35232	PHB	4	5	15.8	3.45	8.9e-06	8	8	39	3.88	1.4e-06	5	6	23.9	4.24	3e-07	29804.3	HUMAN	Prohibitin
273	P55036	PSMD4	5	5	17.2	4.61	6.2e-08	3	3	10.3	3.75	2.5e-06	2	2	7.4	3.16	1e-05	40737	HUMAN	26S proteasome non-ATPase regulatory subunit 4
274	Q12905	ILF2	5	5	20	5.2	5e-09	3	3	12.8	1.76	0.00021	2	2	5.6	0.97	0.0014	43062.5	HUMAN	Interleukin enhancer-binding factor 2
275	Q9Y5A9	YTHDF2	7	9	11.7	4.54	8.5e-08						2	2	4.7	2.49	0.00048	62334.7	HUMAN	YTH domain-containing family protein 2
276	Q9Y6Y0	IVNS1ABP	6	12	15.3	5.09	8.3e-09											71730.1	HUMAN	Influenza virus NS1A-binding protein
277	P43686	PSMC4	5	8	26.8	5.4	2.1e-09	6	7	24.4	4.99	1.2e-08	2	2	6.9	1.31	0.0011	47366.7	HUMAN	26S proteasome regulatory subunit 6B
278	Q8N7H5	PAF1	6	7	11.9	4.29	2.3e-07	2	2	4.7	4.09	5.7e-07	4	4	8.7	3.53	1.7e-06	59976.2	HUMAN	RNA polymerase II-associated factor 1 homolog
279	Q92974	ARHGEF2	6	7	10.9	4.45	1.3e-07											111544	HUMAN	Rho guanine nucleotide exchange factor 2
280	P62258	YWHAE	7	10	35.7	4.46	1.2e-07	4	5	24.3	4.91	1.7e-08	4	5	12.5	1.79	0.00068	29174.2	HUMAN	14-3-3 protein epsilon
280-1	P63104	YWHAZ	2	2	15.1	4.09	5.2e-07	2	2	15.1	5	1.2e-08	2	3	11	0.37	0.0079	27745.3	HUMAN	14-3-3 protein zeta/delta
280-2	P61981	YWHAG	2	2	8.9	3.17	2.9e-05	1	1	3.2	0.88	0.0022						28302.8	HUMAN	14-3-3 protein gamma
280-3	Q04917	YWHAH	2	3	8.9	0.58	0.0064	2	2	8.9	0.88	0.0022						28219	HUMAN	14-3-3 protein eta
281	Q9HAV4	XPO5	7	7	7.6	4.49	1e-07											136312	HUMAN	Exportin-5
282	Q92734	TFG	6	11	21.8	4.43	1.3e-07	1	1	4.8	4.12	5e-07	6	7	19.2	3.75	2.4e-06	43448.3	HUMAN	Protein TFG
283	O95373	IPO7	8	9	10.8	2.96	4.4e-05											119518	HUMAN	Importin-7
284	Q9BVP2	GNL3	6	10	16.6	4.4	1.6e-07	3	3	8.6	3.67	3.4e-06						61993.7	HUMAN	Guanine nucleotide-binding protein-like 3
285	O95394	PGM3	6	9	17.7	4.2	3.6e-07	1	1	2.4	1.73	0.00015						59852.5	HUMAN	Phosphoacetylglucosamine mutase
286	P62847	RPS24	4	4	25.6	3.94	1.1e-06	6	8	34.6	4.35	1.9e-07	2	2	17.3	1.04	0.0019	15423.3	HUMAN	40S ribosomal protein S24
287	Q86Y56	DNAAF5	5	5	10.9	5.79	4e-10											93522	HUMAN	Dynein axonemal assembly factor 5
288	Q9UBQ5	EIF3K	5	10	20.2	5.51	1.3e-09	4	4	17	2.53	6.7e-05	1	1	3.7	1.23	0.0058	25059.9	HUMAN	Eukaryotic translation initiation factor 3 subunit K
289	Q99623	PHB2	3	4	13	3.22	2.4e-05	6	6	28.8	4.08	6.1e-07	5	5	22.1	3.95	1e-06	33296.7	HUMAN	Prohibitin-2
290	Q13283	G3BP1	3	3	8.2	3.26	6.9e-06	6	8	17.2	3.47	3.6e-06	6	6	14.6	3.5	7e-06	52164.7	HUMAN	Ras GTPase-activating protein-binding protein 1
290-1	Q9UN86	G3BP2	2	2	4.6	2.29	7.8e-05	3	4	9.5	3.18	3.7e-06	1	1	3.5	4.24	3.1e-07	54121.6	HUMAN	Ras GTPase-activating protein-binding protein 2
291	O60716	CTNND1	6	7	11.3	4.96	1.4e-08											108171	HUMAN	Catenin delta-1
292	O94973	AP2A2	8	8	12.5	2.93	2.1e-05											103961	HUMAN	AP-2 complex subunit alpha-2
292-1	O95782	AP2A1	7	7	8.9	2.9	2.3e-05											107547	HUMAN	AP-2 complex subunit alpha-1
293	P11908	PRPS2	5	6	19.2	5.36	2.5e-09	1	1	5.3	4.33	2.1e-07	1	1	5.3	4.57	7.4e-08	34769.4	HUMAN	Ribose-phosphate pyrophosphokinase 2
293-1	P60891	PRPS1	6	7	26.7	5.36	2.5e-09	1	1	5.3	4.33	2.1e-07	1	1	5.3	4.57	7.4e-08	34834.6	HUMAN	Ribose-phosphate pyrophosphokinase 1
293-2	P21108	PRPS1L1	3	4	14.5	5.36	2.5e-09	1	1	5.3	4.33	2.1e-07	1	1	5.3	4.57	7.4e-08	34839.7	HUMAN	Ribose-phosphate pyrophosphokinase 3
294	Q9Y4W2	LAS1L	7	8	14.7	3.51	3e-06											83065.6	HUMAN	Ribosomal biogenesis protein LAS1L
295	Q9Y5M8	SRPRB	5	5	23.2	4.31	2.2e-07	1	2	4.8	2.99	5.5e-05						29702.5	HUMAN	Signal recognition particle receptor subunit beta
296	P41091	EIF2S3	8	12	23.7	3.37	8.1e-06											51109.9	HUMAN	Eukaryotic translation initiation factor 2 subunit 3
297	P53992	SEC24C	6	6	8	4.1	5.6e-07											118326	HUMAN	Protein transport protein Sec24C
298	O00264	PGRMC1	3	5	30.8	6.23	6.3e-11	5	9	24.1	6.61	1.2e-11	4	9	19.5	5.63	8.1e-10	21671.3	HUMAN	Membrane-associated progesterone receptor component 1
299	Q14444	CAPRIN1	5	5	14.8	4.25	2.9e-07						1	1	1.6	0.38	0.0036	78366.9	HUMAN	Caprin-1
300	O15226	NKRF	8	9	15.1	3.64	1.8e-06											77673.6	HUMAN	NF-kappa-B-repressing factor
301	P18615	NELFE	5	5	18.4	5.99	1.8e-10											43240.1	HUMAN	Negative elongation factor E
302	P07195	LDHB	5	8	15	4.72	3.8e-08	6	7	20.7	3.58	4.1e-06	4	4	10.8	3.58	3.1e-06	36638.8	HUMAN	L-lactate dehydrogenase B chain
303	Q9Y4W6	AFG3L2	7	9	11.5	3.12	3.6e-05	1	2	1.3	2.34	7.5e-05	3	3	4.1	1.54	0.00019	88584.4	HUMAN	AFG3-like protein 2
304	P08779	KRT16	3	3	7.4	3.58	1.8e-06	6	8	17.5	3.92	1.2e-06	1	1	4	1.95	0.00011	51268.3	HUMAN	Keratin, type I cytoskeletal 16
304-1	P02533	KRT14	4	5	12.3	5.14	6.6e-09	6	10	14.4	4.83	2.4e-08	1	2	3.2	5.58	1e-09	51561.9	HUMAN	Keratin, type I cytoskeletal 14
68-1	P13646	KRT13	3	3	5.2	1.51	0.00089	3	3	7.4	2.67	0.0002	2	3	2.6	1.59	0.0037	49588.6	HUMAN	Keratin, type I cytoskeletal 13
304-2
304-3	Q04695	KRT17						3	3	7.2	1.38	0.0034						48106.1	HUMAN	Keratin, type I cytoskeletal 17
304-4	P08727	KRT19	2	2	4.5	1.52	0.0033	1	1	2.2	1.27	0.0055						44106.3	HUMAN	Keratin, type I cytoskeletal 19
305	O75190	DNAJB6	4	4	14.7	3.93	1.1e-06	5	5	15.3	5.08	8.3e-09	4	4	17.5	4.35	1.9e-07	36087.3	HUMAN	DnaJ homolog subfamily B member 6
306	Q92598	HSPH1	8	10	13.4	3.55	5.8e-06	2	2	2.1	0.97	0.0018						96865.8	HUMAN	Heat shock protein 105 kDa
306-1	O95757	HSPA4L	5	6	8.3	3.32	1.6e-05	1	1	1.7	0.86	0.0029	1	1	2.1	0.1	0.0086	94513.3	HUMAN	Heat shock 70 kDa protein 4L
307	Q9UBB9	TFIP11	8	10	12.5	3.65	2.2e-06											96820.6	HUMAN	Tuftelin-interacting protein 11
308	P26373	RPL13	6	6	32.2	3.39	1.2e-05	6	6	24.2	3.28	1.8e-05						24261.7	HUMAN	60S ribosomal protein L13
309	P62277	RPS13	7	12	35.1	2.91	3.8e-05	4	6	23.2	3.58	5.1e-06	6	11	33.8	3.19	2.6e-05	17222.4	HUMAN	40S ribosomal protein S13
310	O75306	NDUFS2	3	3	9.9	3.87	8.4e-07	9	9	22.2	2.65	3.2e-05	1	1	3.9	1.68	0.00011	52546.1	HUMAN	NADH dehydrogenase [ubiquinone] iron-sulfur protein 2, mitochondrial
311	P12532	CKMT1A						3	3	11.8	4.53	8.8e-08	5	5	15.1	4.12	5.1e-07	47037.2	HUMAN	Creatine kinase U-type, mitochondrial
312	P57678	GEMIN4	7	8	9.5	3.33	5.1e-06											120038	HUMAN	Gem-associated protein 4
313	P57740	NUP107	6	6	8.3	4.98	1.3e-08											106375	HUMAN	Nuclear pore complex protein Nup107
314	Q9H3P2	NELFA	5	5	15.7	4.2	3.6e-07											57277.3	HUMAN	Negative elongation factor A
315	P25398	RPS12	4	12	27.3	6.09	1.2e-10	4	6	27.3	4.31	2.3e-07	4	11	27.3	5.99	1.7e-10	14515.1	HUMAN	40S ribosomal protein S12
316	Q8IX12	CCAR1	7	8	9	3.72	2e-06											132822	HUMAN	Cell division cycle and apoptosis regulator protein 1
317	P09874	PARP1	9	9	12.2	2.51	4.6e-05	1	1	1.5	1.09	0.00049						113085	HUMAN	Poly [ADP-ribose] polymerase 1
318	Q5JSZ5	PRRC2B	5	5	4.3	5.31	3.2e-09											242969	HUMAN	Protein PRRC2B
319	P02786	TFRC	6	6	10.8	3.51	6.3e-06											84872.1	HUMAN	Transferrin receptor protein 1
320	P39656	DDOST	5	6	13.8	4.17	4.1e-07						5	5	12.1	2.28	2.2e-05	50801.2	HUMAN	Dolichyl-diphosphooligosaccharide--protein glycosyltransferase 48 kDa subunit
321	Q12797	ASPH	7	9	13.3	3.7	2.1e-06											85863.3	HUMAN	Aspartyl/asparaginyl beta-hydroxylase
322	Q9BQ61	TRIR	5	5	25	5.13	6.9e-09											18419.6	HUMAN	Telomerase RNA component interacting RNase
323	P53396	ACLY	7	7	7	3.64	1.2e-06											120840	HUMAN	ATP-citrate synthase
324	P62857	RPS28	6	11	44.9	3.89	1.4e-06	2	3	27.5	2.83	0.00011	4	7	27.5	3.68	3.3e-06	7841.1	HUMAN	40S ribosomal protein S28
325	P46778	RPL21	3	4	25.6	4.26	2.8e-07	1	1	9.4	1.12	0.0004						18565	HUMAN	60S ribosomal protein L21
326	P14618	PKM	5	5	16	4.99	1.2e-08	1	1	2.1	0.31	0.007	1	1	2.1	0.34	0.0043	57937.4	HUMAN	Pyruvate kinase PKM
327	Q96AG4	LRRC59	2	2	7.8	2.25	0.00011	7	9	26.1	2.87	4.5e-05	6	9	16.9	3.92	1.2e-06	34930.8	HUMAN	Leucine-rich repeat-containing protein 59
328	Q9Y223	GNE	6	7	12.6	3.27	1.9e-05											79275.4	HUMAN	Bifunctional UDP-N-acetylglucosamine 2-epimerase/N-acetylmannosamine kinase
329	Q9UG63	ABCF2	8	8	16.4	3.09	3.8e-06	2	2	3.5	3.06	4.6e-05						71290.9	HUMAN	ATP-binding cassette sub-family F member 2
330	Q9C0C7	AMBRA1	6	6	7.1	5.02	1.1e-08											142508	HUMAN	Activating molecule in BECN1-regulated autophagy protein 1
331	Q9BQG0	MYBBP1A	5	6	5.9	3.94	1.1e-06											148856	HUMAN	Myb-binding protein 1A
332	Q9Y2W2	WBP11	5	6	11.7	4.75	3.5e-08											69998.2	HUMAN	WW domain-binding protein 11
333	Q99536	VAT1	5	5	21.9	4.13	4.9e-07	1	1	3.6	3.04	4.7e-06						41920.6	HUMAN	Synaptic vesicle membrane protein VAT-1 homolog
334	O60256	PRPSAP2	5	5	20.6	4.72	3.9e-08											40926.1	HUMAN	Phosphoribosyl pyrophosphate synthase-associated protein 2
334-1	Q14558	PRPSAP1	4	4	11.8	4.02	7.7e-07											39394.1	HUMAN	Phosphoribosyl pyrophosphate synthase-associated protein 1
335	P48634	PRRC2A	7	7	5.8	3.28	1.6e-06											228865	HUMAN	Protein PRRC2A
336	P63173	RPL38	3	5	50	2.5	4.6e-05	5	11	54.3	4.3	2.4e-07	4	9	54.3	3.49	6.8e-06	8218	HUMAN	60S ribosomal protein L38
337	Q16531	DDB1	7	7	9.3	3.32	3.5e-06											126969	HUMAN	DNA damage-binding protein 1
338	Q14203	DCTN1	7	8	8.1	3.85	1.6e-06											141696	HUMAN	Dynactin subunit 1
339	P35998	PSMC2	5	6	18.5	4.99	1.2e-08	3	3	9.7	2.71	3.6e-05	1	1	3.5	3.42	9.8e-06	48634.3	HUMAN	26S proteasome regulatory subunit 7
340	Q9Y3B4	SF3B6	4	5	33.6	4.48	1.1e-07	2	2	20	1.47	0.0002	1	1	8.8	0.34	0.0051	14585	HUMAN	Splicing factor 3B subunit 6
341	Q9NSE4	IARS2	6	6	7	5.06	9.2e-09											113792	HUMAN	Isoleucine--tRNA ligase, mitochondrial
342	P55265	ADAR	6	6	6.9	3.94	1.1e-06											136068	HUMAN	Double-stranded RNA-specific adenosine deaminase
343	P35268	RPL22	6	7	42.2	3.82	1.8e-06	2	3	18.8	2.9	3.1e-05	3	3	19.5	2.9	9.3e-05	14787.1	HUMAN	60S ribosomal protein L22
344	Q15208	STK38	4	4	12.9	4.78	3.1e-08											54190.7	HUMAN	Serine/threonine-protein kinase 38
345	Q92791	P3H4						3	3	8.2	0.83	0.0031	6	8	15.8	3.07	9.7e-06	50381.9	HUMAN	Endoplasmic reticulum protein SC65
346	P62424	RPL7A	4	6	15.4	4.81	2.7e-08	3	5	14.7	3.96	9.9e-07						29995.9	HUMAN	60S ribosomal protein L7a
347	P55209	NAP1L1	3	3	11.5	4.48	1.1e-07	4	5	15.1	4.15	4.5e-07	3	3	10.2	4.92	1.6e-08	45374.5	HUMAN	Nucleosome assembly protein 1-like 1
348	P78318	IGBP1	5	5	23.9	4.08	6.1e-07	4	4	9.4	2.28	9.2e-05	5	6	21.2	3.74	2.5e-06	39222.2	HUMAN	Immunoglobulin-binding protein 1
349	Q01780	EXOSC10	6	6	9.6	3.8	5.7e-07						1	1	1.2	1.18	0.00075	100832	HUMAN	Exosome component 10
350	Q15645	TRIP13	4	5	15	5.88	2.8e-10	4	4	11.3	3.22	2.4e-05	3	3	9.5	2.66	1.9e-05	48551.2	HUMAN	Pachytene checkpoint protein 2 homolog
351	Q8IZL8	PELP1	4	4	5.6	6.66	1e-11											119701	HUMAN	Proline-, glutamic acid- and leucine-rich protein 1
352	P32969	RPL9	5	6	24	3.89	1.3e-06	5	7	34.4	3.7	3.1e-06	3	3	15.6	1.76	0.00018	21863.6	HUMAN	60S ribosomal protein L9
353	Q15428	SF3A2	7	7	15.1	2.6	2.7e-05											49256	HUMAN	Splicing factor 3A subunit 2
354	Q7KZI7	MARK2	5	5	8.6	5.24	4.3e-09											87911.5	HUMAN	Serine/threonine-protein kinase MARK2
354-1	Q9P0L2	MARK1	2	2	2.9	0.6	0.0082											89003.4	HUMAN	Serine/threonine-protein kinase MARK1
355	Q9UID3	VPS51	4	4	7.9	4.89	1.9e-08											86043.1	HUMAN	Vacuolar protein sorting-associated protein 51 homolog
356	Q71RC2	LARP4	5	5	9.4	3.45	8.7e-06											80596.7	HUMAN	La-related protein 4
357	Q8WUM0	NUP133	6	7	6.7	3.63	5.3e-07											128980	HUMAN	Nuclear pore complex protein Nup133
358	P63244	RACK1	4	7	15.8	4.15	4.4e-07	3	7	11.7	3.01	1.8e-05	5	7	23.3	4.16	4.2e-07	35077	HUMAN	Receptor of activated protein C kinase 1
359	Q9Y4C1	KDM3A	8	8	9.1	2.52	2e-05											147342	HUMAN	Lysine-specific demethylase 3A
360	Q16630	CPSF6	4	4	12	4.46	1.2e-07											59210.3	HUMAN	Cleavage and polyadenylation specificity factor subunit 6
361	P00338	LDHA	6	8	18.4	3.09	4.2e-05	2	2	6	1.73	0.0041	2	2	7.2	3.51	2.4e-06	36689.1	HUMAN	L-lactate dehydrogenase A chain
362	Q08380	LGALS3BP	5	7	10.9	4.96	1.4e-08											65331.6	HUMAN	Galectin-3-binding protein
363	Q9H2U1	DHX36	5	5	7.8	3.35	1.3e-05											114761	HUMAN	ATP-dependent DNA/RNA helicase DHX36
364	Q8TEX9	IPO4	5	5	5.8	4.37	1.7e-07											118716	HUMAN	Importin-4
365	Q96C36	PYCR2	4	5	16.6	4.05	6.7e-07	2	3	10.9	2.85	9.1e-05	2	2	10.9	3.47	8e-06	33637.5	HUMAN	Pyrroline-5-carboxylate reductase 2
366	Q15366	PCBP2	5	5	20.3	4.48	1.1e-07	2	2	9	3.73	2.7e-06	3	4	9	4.18	3.9e-07	38580.4	HUMAN	Poly(rC)-binding protein 2
366-1	Q15365	PCBP1	4	5	18	4.48	1.1e-07	2	3	9.3	3.73	2.7e-06	3	4	9.3	4.18	3.9e-07	37498.2	HUMAN	Poly(rC)-binding protein 1
367	Q15637	SF1	4	7	8.6	3.86	1.5e-06											68330.5	HUMAN	Splicing factor 1
368	Q8WVM8	SCFD1	4	4	9.7	4.83	2.5e-08	1	1	2.2	1.37	0.00083	1	1	3	0.91	0.00087	72380.5	HUMAN	Sec1 family domain-containing protein 1
369	O60220	TIMM8A	1	1	17.5	2.1	0.00013	5	6	58.8	5.17	5.8e-09	2	2	41.2	3.87	1.5e-06	10998.5	HUMAN	Mitochondrial import inner membrane translocase subunit Tim8 A
370	O95433	AHSA1	4	5	21	4.78	3e-08	1	1	3.6	1.62	0.00029						38274.6	HUMAN	Activator of 90 kDa heat shock protein ATPase homolog 1
371	P53621	COPA	8	8	10.5	2.77	2.4e-05											138347	HUMAN	Coatomer subunit alpha
372	P60866	RPS20	5	6	26.9	4.14	4.6e-07	4	6	32.8	4.22	3.3e-07	3	3	26.1	3.56	5.4e-06	13372.8	HUMAN	40S ribosomal protein S20
373	Q96A33	CCDC47	5	6	16.4	3.39	2.9e-06	3	3	7.7	2.82	8.4e-06	6	7	15.3	2.66	3e-05	55874.3	HUMAN	PAT complex subunit CCDC47
374	Q14671	PUM1	6	6	5.5	4.45	1e-07											126474	HUMAN	Pumilio homolog 1
375	O60879	DIAPH2						5	7	5.6	3.72	2.8e-06	3	6	3	3.54	4.8e-06	125570	HUMAN	Protein diaphanous homolog 2
376	Q9UJV9	DDX41	8	8	16.4	2.17	0.00039											69838.3	HUMAN	Probable ATP-dependent RNA helicase DDX41
377	Q09161	NCBP1	7	7	13.9	2.69	2.6e-05											91840.3	HUMAN	Nuclear cap-binding protein subunit 1
378	O43823	AKAP8	4	4	13.3	4.32	2.2e-07											76108.9	HUMAN	A-kinase anchor protein 8
379	Q15758	SLC1A5	5	9	12.4	3.93	1.1e-06											56598.8	HUMAN	Neutral amino acid transporter B(0)
380	O75489	NDUFS3	2	2	9.8	3.39	1.1e-05	4	5	18.2	3.97	9.6e-07	5	6	26.1	3.54	6.1e-06	30241.8	HUMAN	NADH dehydrogenase [ubiquinone] iron-sulfur protein 3, mitochondrial
381	P43246	MSH2	5	6	7.1	4.14	4.7e-07											104744	HUMAN	DNA mismatch repair protein Msh2
382	P46379	BAG6	6	6	8.9	4.63	5.7e-08											119410	HUMAN	Large proline-rich protein BAG6
383	Q6P3X3	TTC27	5	7	8.8	4.25	2.9e-07											96633.3	HUMAN	Tetratricopeptide repeat protein 27
384	Q13148	TARDBP	4	4	15.9	4.58	7.1e-08	1	1	2.9	1.4	0.0018						44740.2	HUMAN	TAR DNA-binding protein 43
385	P48047	ATP5PO	3	3	19.7	3.77	2.2e-06	4	7	25.4	3.76	2.3e-06	5	6	34.3	3.68	3.2e-06	23277.5	HUMAN	ATP synthase subunit O, mitochondrial
386	P30050	RPL12	3	8	18.8	5.35	2.7e-09	3	8	18.8	3.79	2.1e-06	4	10	24.2	4.87	2e-08	17818.7	HUMAN	60S ribosomal protein L12
387	P35637	FUS	4	5	9.3	3.46	8.6e-06	2	2	3	3.44	9.1e-06						53426.2	HUMAN	RNA-binding protein FUS
387-1	Q92804	TAF15	2	2	5.2	3.44	9.3e-06	1	1	2.4	3.44	9.1e-06						61830.4	HUMAN	TATA-binding protein-associated factor 2N
388	P14678	SNRPB	4	5	12.1	5.79	4.1e-10											24610.3	HUMAN	Small nuclear ribonucleoprotein-associated proteins B and B'
389	O43395	PRPF3	5	8	12	3.82	1.4e-06											77529.6	HUMAN	U4/U6 small nuclear ribonucleoprotein Prp3
390	O43809	NUDT21	4	5	34.4	4.87	2e-08	1	1	4	0.99	0.0078						26227.5	HUMAN	Cleavage and polyadenylation specificity factor subunit 5
391	P06730	EIF4E	4	6	29	4.66	5.1e-08	1	1	6.5	3.23	2.7e-06	1	1	6.5	2.97	1.1e-05	25097.5	HUMAN	Eukaryotic translation initiation factor 4E
392	P42694	HELZ	6	6	5.6	3.05	1.3e-05											218972	HUMAN	Probable helicase with zinc finger domain
393	Q9UDR5	AASS	5	5	8.1	3.74	2.6e-06											102133	HUMAN	Alpha-aminoadipic semialdehyde synthase, mitochondrial
394	Q6PGP7	TTC37	5	5	4.7	3.39	1.1e-05											175488	HUMAN	Tetratricopeptide repeat protein 37
395	O60762	DPM1	5	5	22.3	4.19	3.7e-07	2	2	14.6	2.19	3.9e-05	1	1	5	0.99	0.00097	29634.5	HUMAN	Dolichol-phosphate mannosyltransferase subunit 1
396	P62304	SNRPE	4	5	29.3	3.48	7.8e-06	3	5	29.3	3.42	1e-05	2	4	12	3.39	1.2e-05	10803.7	HUMAN	Small nuclear ribonucleoprotein E
397	Q15386	UBE3C	6	6	8.4	2.98	6.6e-05											123924	HUMAN	Ubiquitin-protein ligase E3C
398	P17655	CAPN2	5	5	11.9	3.57	1.8e-06	1	1	1.9	1.1	0.0012						79996	HUMAN	Calpain-2 catalytic subunit
399	Q92621	NUP205	9	9	7.3	2.9	4.7e-06											227924	HUMAN	Nuclear pore complex protein Nup205
400	Q9P2I0	CPSF2	6	7	12.9	3.4	1.1e-05											88487.5	HUMAN	Cleavage and polyadenylation specificity factor subunit 2
401	O60547	GMDS	5	5	19.9	3.43	1.7e-06	3	3	9.1	2.94	3.2e-06						41950.1	HUMAN	GDP-mannose 4,6 dehydratase
402	P51571	SSR4	4	7	20.2	3.76	2.3e-06	3	3	13.3	2.64	2.1e-05	2	2	13.9	2.75	2.4e-05	18998.8	HUMAN	Translocon-associated protein subunit delta
403	P62750	RPL23A	4	6	33.3	3.8	2e-06	2	2	10.9	3.26	2e-05	3	3	16	3.21	2.5e-05	17695.2	HUMAN	60S ribosomal protein L23a
404	O43290	SART1	5	6	7.6	3.83	9.7e-07											90255.5	HUMAN	U4/U6.U5 tri-snRNP-associated protein 1
405	O75396	SEC22B	4	5	20.9	3.8	2e-06	2	2	10.7	3.51	6.8e-06	2	2	10.7	3.29	1.7e-05	24593.6	HUMAN	Vesicle-trafficking protein SEC22b
406	P61353	RPL27	5	6	38.2	3.59	3.5e-06	4	5	36	3.49	7.5e-06	2	2	24.3	3.23	1.9e-06	15797.9	HUMAN	60S ribosomal protein L27
407	Q9BTW9	TBCD	5	5	6.7	3.66	3.6e-06											132601	HUMAN	Tubulin-specific chaperone D
408	P42224	STAT1	6	7	11.9	2.98	1.2e-05											87335.5	HUMAN	Signal transducer and activator of transcription 1-alpha/beta
409	Q13409	DYNC1I2	4	5	11.9	4.31	2.1e-07											71457.2	HUMAN	Cytoplasmic dynein 1 intermediate chain 2
410	P11177	PDHB	3	3	12.3	4.51	9.6e-08	2	2	8.9	2.71	1.6e-05	4	4	15.3	4.17	4e-07	39233.8	HUMAN	Pyruvate dehydrogenase E1 component subunit beta, mitochondrial
411	Q96CS3	FAF2	4	4	14.2	4.17	4e-07	2	2	5.6	2.52	0.00042	3	3	8.3	1.92	7.6e-05	52623.9	HUMAN	FAS-associated factor 2
412	O00469	PLOD2	4	5	6.6	3.56	5.6e-06											84686.4	HUMAN	Procollagen-lysine,2-oxoglutarate 5-dioxygenase 2
413	O43852	CALU	6	8	30.2	3.51	1.6e-06	3	3	15.6	1.04	0.00076	3	3	12.7	2.8	3.3e-05	37107.1	HUMAN	Calumenin
414	P62913	RPL11	4	4	24.7	4.66	5e-08	1	2	7.9	3.99	8.9e-07	4	6	24.7	3.34	1.2e-05	20252.6	HUMAN	60S ribosomal protein L11
415	P42766	RPL35	4	5	22.8	3.52	6.5e-06	1	1	10.6	1.08	0.00099						14551.6	HUMAN	60S ribosomal protein L35
416	Q9Y5Y2	NUBP2	4	4	18.1	4.4	1.5e-07	3	3	15.1	3.94	1.1e-06	3	3	15.1	4.49	1e-07	28825.6	HUMAN	Cytosolic Fe-S cluster assembly factor NUBP2
417	Q86VI3	IQGAP3	5	5	5.5	2.99	5.4e-06											184700	HUMAN	Ras GTPase-activating-like protein IQGAP3
418	Q9H9E3	COG4	4	4	7.9	4.63	5.7e-08											89083.9	HUMAN	Conserved oligomeric Golgi complex subunit 4
419	P0CG47	UBB	4	11	17.5	4.3	2.3e-07	4	6	17.5	3.63	4e-06	3	7	14.8	3.92	1.2e-06	25761.8	HUMAN	Polyubiquitin-B
420	P33176	KIF5B	7	8	10.9	2.61	3e-05											109686	HUMAN	Kinesin-1 heavy chain
421	Q14694	USP10	6	6	10	2.22	0.00012											87134.5	HUMAN	Ubiquitin carboxyl-terminal hydrolase 10
422	P19623	SRM	4	4	12.6	4.13	3.7e-07											33825	HUMAN	Spermidine synthase
423	Q53GQ0	HSD17B12	4	8	18.9	4.14	1.5e-07	2	2	9	3.02	6.1e-06	1	1	5.1	1.6	0.00014	34324.5	HUMAN	Very-long-chain 3-oxoacyl-CoA reductase
424	P51553	IDH3G	3	3	12.7	5.33	2.9e-09											42794.7	HUMAN	Isocitrate dehydrogenase [NAD] subunit gamma, mitochondrial
425	P15531	NME1	3	3	19.1	2.74	1.7e-05	3	4	19.1	4.6	6.6e-08	2	2	19.1	4.17	4.2e-07	17148.9	HUMAN	Nucleoside diphosphate kinase A
426	Q99988	GDF15	2	4	10.4	3.12	3.6e-05	3	6	14.3	3.85	1.6e-06	3	4	14.3	3.46	8.4e-06	34140.5	HUMAN	Growth/differentiation factor 15
427	P15924	DSP	5	6	3	4.02	5.6e-07						1	1	0.5	0.18	0.0049	331777	HUMAN	Desmoplakin
428	P04632	CAPNS1	3	3	17.9	5	1.2e-08	3	4	17.9	3.32	7.5e-06	1	1	9	0.82	0.001	28316	HUMAN	Calpain small subunit 1
429	P62314	SNRPD1	4	5	54.6	3.96	1e-06											13281.7	HUMAN	Small nuclear ribonucleoprotein Sm D1
430	Q9BXW7	HDHD5	1	1	4.5	1.59	0.0001	3	3	11.6	2.52	1.7e-05	4	4	11.6	3.48	7.7e-06	46321.9	HUMAN	Haloacid dehalogenase-like hydrolase domain-containing 5
431	P07910	HNRNPC	3	4	12.7	4.17	4.1e-07	4	4	12.7	3.63	4.1e-06	2	2	7.5	2.97	1.4e-05	33670.3	HUMAN	Heterogeneous nuclear ribonucleoproteins C1/C2
432	Q14766	LTBP1	4	4	4.4	4.33	2.1e-07											186798	HUMAN	Latent-transforming growth factor beta-binding protein 1
433	Q5W0B1	OBI1	4	4	9.5	4.09	2.8e-07											81117.2	HUMAN	ORC ubiquitin ligase 1
434	P05198	EIF2S1	3	4	16.8	5.09	7.9e-09											36112.5	HUMAN	Eukaryotic translation initiation factor 2 subunit 1
435	P53597	SUCLG1	3	3	11.3	4.36	1.9e-07						1	1	4.3	3.75	2.1e-06	36250.1	HUMAN	Succinate--CoA ligase [ADP/GDP-forming] subunit alpha, mitochondrial
436	P08240	SRPRA	5	5	13.3	3.21	1.3e-05											69811.8	HUMAN	Signal recognition particle receptor subunit alpha
437	Q9NPD3	EXOSC4	1	1	5.3	2	0.00042	2	2	10.2	1.88	0.00064	2	2	10.2	3.4	1.1e-05	26383.2	HUMAN	Exosome complex component RRP41
438	Q9NP97	DYNLRB1	4	8	49	4.14	4.6e-07	3	3	39.6	2.66	2e-05	4	4	65.6	2.9	5.8e-05	10921.7	HUMAN	Dynein light chain roadblock-type 1
439	P26639	TARS1	6	6	11.6	3.14	3.9e-06											83435.8	HUMAN	Threonine--tRNA ligase 1, cytoplasmic
440	P51116	FXR2	4	4	8.9	4.35	1.9e-07											74223.9	HUMAN	Fragile X mental retardation syndrome-related protein 2
440-1	P51114	FXR1	3	4	7.1	3.72	1.5e-06											69721.4	HUMAN	Fragile X mental retardation syndrome-related protein 1
441	P61204	ARF3	1	1	6.1	2.27	0.0002	5	5	35.9	3.1	3.1e-05	1	1	7.7	0.15	0.0077	20600.9	HUMAN	ADP-ribosylation factor 3
442	P35221	CTNNA1	5	5	11.4	3.08	4.2e-05											100072	HUMAN	Catenin alpha-1
443	Q6P1J9	CDC73	1	1	3.4	1.62	0.00021	6	7	13.4	3.38	2.6e-06						60577.1	HUMAN	Parafibromin
444	Q9H0K1	SIK2	6	6	8.9	2.3	0.00014											103916	HUMAN	Serine/threonine-protein kinase SIK2
445	O00232	PSMD12	4	4	11.8	4.23	3.1e-07	1	1	4.4	0.27	0.0057						52904.9	HUMAN	26S proteasome non-ATPase regulatory subunit 12
446	P31942	HNRNPH3	4	7	13.9	3.15	8.6e-06	2	2	8.4	4.25	3e-07	3	4	11.3	3.77	2.2e-06	36926.8	HUMAN	Heterogeneous nuclear ribonucleoprotein H3
447	Q9UK99	FBXO3						3	4	7.6	4.28	2.6e-07	3	3	8.5	3.74	1.5e-06	54561	HUMAN	F-box only protein 3
448	O76094	SRP72	4	4	9.5	4.7	4.4e-08											74606.8	HUMAN	Signal recognition particle subunit SRP72
449	Q96C92	ENTR1	3	3	12	4.47	1.1e-07											47961.6	HUMAN	Endosome-associated-trafficking regulator 1
450	Q15369	ELOC	1	2	11.6	1.88	0.0001	2	4	29.5	5.11	7.5e-09	3	4	29.5	4.16	4.3e-07	12473.3	HUMAN	Elongin-C
451	Q8N5D0	WDTC1	4	6	8.7	3.29	3.8e-06	1	1	1.3	1.28	0.00052	1	1	1.3	0.9	0.0016	75920.4	HUMAN	WD and tetratricopeptide repeats protein 1
452	P23258	TUBG1	3	3	10.6	4.3	2.4e-07	2	2	4.7	1.42	0.0011	3	4	8	3.61	2.3e-06	51170.4	HUMAN	Tubulin gamma-1 chain
453	Q9Y2S7	POLDIP2	4	6	20.1	3.93	1.2e-06						1	1	3.3	1.16	0.0011	42033.6	HUMAN	Polymerase delta-interacting protein 2
454	P50402	EMD	2	3	13	4.67	4.9e-08	2	2	7.1	2.56	8.2e-06	3	3	24	4.57	7.6e-08	28994.1	HUMAN	Emerin
455	P13647	KRT5	4	8	7.1	2.5	0.00028	3	4	6.4	2.59	0.00019	5	6	11.5	2.9	9e-05	62378.9	HUMAN	Keratin, type II cytoskeletal 5
455-1	P02538	KRT6A	5	8	10.6	2.27	0.00075	4	5	8.2	3.01	5.8e-05	3	3	6.6	2.49	0.00053	60045.4	HUMAN	Keratin, type II cytoskeletal 6A
455-2	P48668	KRT6C	5	8	10.6	2.27	0.00075	4	5	8.2	3.01	5.8e-05	3	3	6.6	2.49	0.00053	60025.4	HUMAN	Keratin, type II cytoskeletal 6C
455-3	Q5XKE5	KRT79	3	6	6.7	2.08	0.0016	4	5	9.5	2.52	0.00026	2	2	5	2.49	0.00053	57836.1	HUMAN	Keratin, type II cytoskeletal 79
455-4	O95678	KRT75	2	5	3.8	2.08	0.0016	3	4	6.2	2.52	0.00026	1	1	2.2	2.49	0.00053	59560.9	HUMAN	Keratin, type II cytoskeletal 75
28-4	P05787	KRT8	2	9	4.1	3.38	1.2e-05	1	6	2.3	3.15	3.1e-05	1	6	2.3	3.11	3.7e-05	53704.7	HUMAN	Keratin, type II cytoskeletal 8
455-5
28-5	P08729	KRT7	2	9	4.3	3.38	1.2e-05	1	6	2.3	3.15	3.1e-05	1	6	2.3	3.11	3.7e-05	51386.1	HUMAN	Keratin, type II cytoskeletal 7
455-6
28-6	Q7Z794	KRT77	2	3	3.6	3.17	2.9e-05	2	3	3.8	2.45	0.00011	1	2	2.1	3.29	1.7e-05	61901.9	HUMAN	Keratin, type II cytoskeletal 1b
455-7
455-8	P12035	KRT3	2	2	6.2	0.65	0.0055	3	3	8.6	1.7	0.00026						64417.5	HUMAN	Keratin, type II cytoskeletal 3
455-9	Q01546	KRT76	1	1	1.4	0.65	0.0055	2	2	3.8	1.7	0.00026						65841.3	HUMAN	Keratin, type II cytoskeletal 2 oral
456	Q99832	CCT7	5	5	12.3	1.23	0.00035	5	5	8.1	1.48	0.00018	4	4	6.3	3.27	1.9e-05	59367.2	HUMAN	T-complex protein 1 subunit eta
457	Q15293	RCN1	4	4	28.1	3.11	1.1e-05	4	4	12.1	2.82	2e-05	2	2	8.2	2.97	1.9e-05	38890.3	HUMAN	Reticulocalbin-1
458	O15381	NVL	4	5	7.1	3.69	7.3e-07						1	1	1.8	2.48	3.5e-05	95051.7	HUMAN	Nuclear valosin-containing protein-like
459	P04908	H2AC4	2	4	21.5	3.37	1.2e-05	3	6	43.8	4.49	1e-07	2	4	21.5	3.55	5.7e-06	14135.6	HUMAN	Histone H2A type 1-B/E
459-1	Q16777	H2AC20	3	5	44.2	5.18	5.5e-09	3	7	44.2	4.33	2.1e-07	3	5	44.2	4.67	4.8e-08	13988.5	HUMAN	Histone H2A type 2-C
459-2	Q6FI13	H2AC18	3	5	43.8	5.18	5.5e-09	3	7	43.8	4.33	2.1e-07	3	5	43.8	4.67	4.8e-08	14095.6	HUMAN	Histone H2A type 2-A
460	Q8NC51	SERBP1	3	4	13.5	4.1	5.5e-07	4	4	13.5	1.06	0.00078	4	4	15.4	3.48	7.7e-06	44965.7	HUMAN	Plasminogen activator inhibitor 1 RNA-binding protein
461	P62306	SNRPF	3	4	40.7	4.54	8.3e-08											9725.3	HUMAN	Small nuclear ribonucleoprotein F
462	P84090	ERH	4	7	32.7	3.92	1.2e-06						1	1	16.3	1.47	0.00019	12259.1	HUMAN	Enhancer of rudimentary homolog
463	Q9BRK5	SDF4	4	4	15.5	3.82	1.1e-06											41807.2	HUMAN	45 kDa calcium-binding protein
464	Q8IX01	SUGP2	4	5	8.5	4.59	6.8e-08											120208	HUMAN	SURP and G-patch domain-containing protein 2
465	Q5VYK3	ECPAS	6	6	5.7	2.73	2.3e-05											204293	HUMAN	Proteasome adapter and scaffold protein ECM29
466	P29692	EEF1D	1	1	8.5	5.06	9.4e-09	3	3	11.7	2.97	6.9e-05	4	4	21.7	3.26	2e-05	31122.1	HUMAN	Elongation factor 1-delta
467	Q9UKF6	CPSF3	3	3	7.6	4.08	6.1e-07											77486.7	HUMAN	Cleavage and polyadenylation specificity factor subunit 3
468	Q13561	DCTN2	1	1	3.7	3.29	1.7e-05	4	5	13.5	3.41	1e-05	1	1	3.7	3.4	1.1e-05	44231.4	HUMAN	Dynactin subunit 2
469	P34932	HSPA4						1	2	1.5	3.58	5e-06	1	1	1.5	3.42	9.8e-06	94331.8	HUMAN	Heat shock 70 kDa protein 4
470	P09211	GSTP1	2	4	15.2	2.94	4.7e-05	3	3	22.9	4.49	1e-07	2	3	13.3	4.86	2.2e-08	23356	HUMAN	Glutathione S-transferase P
471	P62851	RPS25	3	3	24	0.37	0.0088	4	5	24	2.92	8.6e-05	5	6	25.6	2.46	0.00017	13742.2	HUMAN	40S ribosomal protein S25
472	Q9BWF3	RBM4	2	2	11	6.74	7e-12	2	2	7.7	2.87	3.6e-05	2	3	7.7	3.69	3.2e-06	40314.2	HUMAN	RNA-binding protein 4
473	Q9BZX2	UCK2	1	1	3.8	1.33	0.00028	4	4	18.8	3.34	1.4e-05						29299.4	HUMAN	Uridine-cytidine kinase 2
474	Q8IXI1	RHOT2	5	5	9.1	2.74	6.4e-05											68118.4	HUMAN	Mitochondrial Rho GTPase 2
475	P62491	RAB11A	4	6	21.8	3.2	2.5e-05	1	1	4.6	0.25	0.0081						24393.7	HUMAN	Ras-related protein Rab-11A
476	Q9UBB4	ATXN10	2	2	6.5	2.57	3.9e-05	2	2	4.4	1.57	0.00085	1	1	2.1	1.75	0.00079	53489.2	HUMAN	Ataxin-10
477	Q9BSJ2	TUBGCP2	4	4	6.1	3.03	8.9e-06											102535	HUMAN	Gamma-tubulin complex component 2
478	Q9Y678	COPG1	6	6	9.6	2.43	4.1e-05											97719.2	HUMAN	Coatomer subunit gamma-1
478-1	Q9UBF2	COPG2	4	4	6.1	2.16	0.00013											97623.2	HUMAN	Coatomer subunit gamma-2
479	O00165	HAX1	3	3	16.8	3.61	4.5e-06	3	4	15.8	3.9	1.3e-06	2	2	7.2	2.36	0.00021	31620.8	HUMAN	HCLS1-associated protein X-1
480	P49588	AARS1	4	4	3.7	3.71	1e-06											106811	HUMAN	Alanine--tRNA ligase, cytoplasmic
481	Q9H3P7	ACBD3	3	3	14.8	5.53	1.2e-09											60593.9	HUMAN	Golgi resident protein GCP60
482	P50213	IDH3A	3	3	10.7	4.37	1.7e-07	1	1	3.3	3.5	7.2e-06	2	2	7.4	2.93	3.5e-05	39592.1	HUMAN	Isocitrate dehydrogenase [NAD] subunit alpha, mitochondrial
483	O60573	EIF4E2	3	3	18.4	3.74	2.6e-06	3	3	13.9	2.72	1.5e-05	1	1	8.6	0.35	0.0056	28362.2	HUMAN	Eukaryotic translation initiation factor 4E type 2
484	P51659	HSD17B4	4	5	6.8	3.11	3.7e-05	1	1	1.8	0.66	0.00082						79687	HUMAN	Peroxisomal multifunctional enzyme type 2
485	Q13617	CUL2	2	2	4.6	1.24	0.00045	2	23	2.8	0.66	0.0073						86983.9	HUMAN	Cullin-2
486	P50502	ST13	4	4	13.3	3.19	2.7e-05	2	3	6.5	1.96	0.0003	2	3	7	1.56	0.00038	41332.1	HUMAN	Hsc70-interacting protein
487	P16435	POR	5	5	11.5	2.89	5e-06											76690.4	HUMAN	NADPH--cytochrome P450 reductase
488	Q96EY1	DNAJA3						3	3	8.3	4.61	6.2e-08	4	4	7.3	1.68	9.2e-05	52489.2	HUMAN	DnaJ homolog subfamily A member 3, mitochondrial
489	Q9Y4L1	HYOU1	4	4	6.7	3.78	1.9e-06											111336	HUMAN	Hypoxia up-regulated protein 1
490	Q9UJZ1	STOML2	2	2	8.7	3.98	5.7e-07	2	2	8.7	5.82	3.6e-10	1	2	4.2	2.76	2.8e-05	38534.4	HUMAN	Stomatin-like protein 2, mitochondrial
491	Q13049	TRIM32	4	5	8.1	3.3	1.6e-05	1	1	2.3	1.01	0.00097						71989.2	HUMAN	E3 ubiquitin-protein ligase TRIM32
492	P02768	ALB	3	7	3.6	4.05	6.7e-07	2	4	2.5	4.08	6e-07	2	4	2.5	3.72	2.8e-06	69367.4	HUMAN	Albumin
493	Q15436	SEC23A	3	4	8	4.31	2.3e-07											86161.6	HUMAN	Protein transport protein Sec23A
494	P51991	HNRNPA3	4	4	19	3.55	3.8e-06	1	1	2.6	2.13	0.00041	1	1	4.2	0.19	0.0045	39595.3	HUMAN	Heterogeneous nuclear ribonucleoprotein A3
495	P07237	P4HB						2	2	3.5	2.15	0.00029	5	5	12	2.61	2.4e-05	57116.8	HUMAN	Protein disulfide-isomerase
496	P04406	GAPDH	3	4	14	4.36	1.8e-07	1	1	4.2	4.25	2.9e-07	1	2	4.2	4.48	1.1e-07	36053.5	HUMAN	Glyceraldehyde-3-phosphate dehydrogenase
497	P34897	SHMT2	2	3	6.9	3.67	3.5e-06	3	3	12.5	3.78	1.8e-06	1	1	2.2	0.91	0.0017	55993.5	HUMAN	Serine hydroxymethyltransferase, mitochondrial
498	P35222	CTNNB1	4	5	7.8	4	8.5e-07											85497.4	HUMAN	Catenin beta-1
499	O43242	PSMD3	5	6	12.5	2.48	3.8e-05											60978.1	HUMAN	26S proteasome non-ATPase regulatory subunit 3
500	P62316	SNRPD2	3	3	38.1	3.91	1.2e-06											13527	HUMAN	Small nuclear ribonucleoprotein Sm D2
501	Q09028	RBBP4						2	3	6.6	1.99	0.00012	4	4	10.4	4.22	3.3e-07	47656.1	HUMAN	Histone-binding protein RBBP4
501-1	Q16576	RBBP7	2	2	5.2	2.12	6.3e-05	1	2	3.1	1.98	0.00013						47820.5	HUMAN	Histone-binding protein RBBP7
502	P04792	HSPB1	3	4	21	4.05	6.8e-07	2	3	13.2	4.74	3.6e-08	2	2	16.1	4.1	5.5e-07	22782.7	HUMAN	Heat shock protein beta-1
503	Q15233	NONO	3	3	8.5	4	8.5e-07	1	1	3	2.09	6.9e-05						54232	HUMAN	Non-POU domain-containing octamer-binding protein
504	P50897	PPT1	3	4	10.8	3.72	2.7e-06	2	2	10.8	3.97	9.5e-07	2	2	10.8	3.8	2e-06	34193.8	HUMAN	Palmitoyl-protein thioesterase 1
505	P35080	PFN2						3	3	26.4	3.48	7.6e-06	3	5	26.4	3.41	1.1e-05	15046.4	HUMAN	Profilin-2
506	Q96IU4	ABHD14B	3	3	23.3	4.68	3.1e-08						2	2	12.9	0.79	0.00085	22345.9	HUMAN	Protein ABHD14B
507	O75340	PDCD6	2	2	12	2.81	0.00013	4	5	36.1	2.99	7.3e-06	4	5	23.6	2.69	7e-05	21868.7	HUMAN	Programmed cell death protein 6
508	P63010	AP2B1	5	5	7.7	2.81	1.1e-05											104554	HUMAN	AP-2 complex subunit beta
509	Q14103	HNRNPD	1	1	3.9	3.82	1.8e-06	2	2	6.2	3.11	2.6e-05	4	4	9.9	3.91	1.2e-06	38434.5	HUMAN	Heterogeneous nuclear ribonucleoprotein D0
509-1	O14979	HNRNPDL	1	4	7.1	0.08	0.0089	2	2	9	0.52	0.0062						46437.9	HUMAN	Heterogeneous nuclear ribonucleoprotein D-like
510	P00492	HPRT1	2	2	10.6	1.84	0.00034	3	3	15.1	3.37	1.2e-05	3	3	14.2	1.99	3.4e-05	24579.6	HUMAN	Hypoxanthine-guanine phosphoribosyltransferase
511	Q9BPW8	NIPSNAP1	4	4	19.4	2.8	1.1e-05	1	1	3.2	1.76	0.00016	1	1	3.2	0.75	0.0028	33310.3	HUMAN	Protein NipSnap homolog 1
512	Q04837	SSBP1	1	1	8.8	0.58	0.0015	3	3	32.4	3.65	3.7e-06	2	3	20.3	4.19	3.7e-07	17259.8	HUMAN	Single-stranded DNA-binding protein, mitochondrial
513	Q4V339	CBWD6	2	2	7.6	3.44	4.4e-06	3	3	11.6	4.49	1.1e-07	2	2	6.6	3.25	2e-05	43964.3	HUMAN	COBW domain-containing protein 6
514	P49755	TMED10	2	4	12.8	3.46	8.5e-06	3	3	12.8	3.81	8.2e-07	1	1	5	2.77	0.00013	24976.2	HUMAN	Transmembrane emp24 domain-containing protein 10
515	P62888	RPL30	4	4	10.4	1.74	0.00059						3	4	10.4	1.41	0.0005	12784.2	HUMAN	60S ribosomal protein L30
516	O60763	USO1	4	4	6.1	2.81	4.1e-05											107896	HUMAN	General vesicular transport factor p115
517	Q9Y5K5	UCHL5	3	4	11.6	3.34	4.7e-06	3	3	13.4	3.96	9.9e-07	2	2	5.2	1.28	0.00088	37607.2	HUMAN	Ubiquitin carboxyl-terminal hydrolase isozyme L5
518	Q86V81	ALYREF	3	3	16.7	4.11	5.2e-07											26888.1	HUMAN	THO complex subunit 4
519	P42677	RPS27	1	2	15.5	4.04	7e-07	2	3	15.5	4.71	4e-08	2	3	15.5	4.16	4.3e-07	9461.2	HUMAN	40S ribosomal protein S27
520	Q93009	USP7	5	6	5.9	2.92	2.4e-06											128303	HUMAN	Ubiquitin carboxyl-terminal hydrolase 7
521	P06733	ENO1	2	4	9.4	3.35	6.8e-06	3	4	10.8	3.29	3.7e-06	1	1	2.8	3.3	5.6e-06	47169.4	HUMAN	Alpha-enolase
522	O15173	PGRMC2	3	3	12.6	3.47	7.9e-06	2	2	12.1	3.81	1.9e-06	1	1	3.6	1.12	0.0025	23818.6	HUMAN	Membrane-associated progesterone receptor component 2
523	P62937	PPIA						3	3	27.9	3.94	9.2e-07	2	2	16.4	0.5	0.0059	18012.7	HUMAN	Peptidyl-prolyl cis-trans isomerase A
524	Q07065	CKAP4	3	3	7.8	4.43	1.3e-07	1	1	3	3.25	9e-06						66023	HUMAN	Cytoskeleton-associated protein 4
525	Q96DI7	SNRNP40	2	2	16.8	5.23	4.4e-09											39310.9	HUMAN	U5 small nuclear ribonucleoprotein 40 kDa protein
526	P69905	HBA1	3	3	28.2	1.39	0.00031	2	3	16.9	2.86	2.1e-05	3	4	28.2	3.01	1.4e-05	15257.7	HUMAN	Hemoglobin subunit alpha
527	O15269	SPTLC1	3	4	11	3.88	1.4e-06	1	1	3	3.61	4.5e-06	1	1	3	3.68	3.3e-06	52744.4	HUMAN	Serine palmitoyltransferase 1
528	Q12904	AIMP1	2	2	7.4	3.74	2.6e-06	4	5	15.1	1.08	0.00054	3	3	16.3	2.51	8.7e-05	34353	HUMAN	Aminoacyl tRNA synthase complex-interacting multifunctional protein 1
529	Q8WWC4	MAIP1	2	2	8.6	2.86	5.1e-05	3	4	12	3.88	1.4e-06	1	1	3.8	1.59	0.0023	32545	HUMAN	m-AAA protease-interacting protein 1, mitochondrial
530	P62753	RPS6	3	3	12.4	3.92	1.2e-06	3	3	17.3	3.29	1.1e-05	1	1	4.8	1.13	0.0024	28680.9	HUMAN	40S ribosomal protein S6
531	Q9HCS7	XAB2	3	3	4.9	3.62	2.2e-06											100011	HUMAN	Pre-mRNA-splicing factor SYF1
532	Q6P5R6	RPL22L1	2	2	29.5	5.34	2.7e-09	2	2	29.5	3.58	5e-06	1	1	9.8	1.92	0.00017	14606.6	HUMAN	60S ribosomal protein L22-like 1
533	P30519	HMOX2	2	2	11.4	4.54	8.4e-08	1	1	5.4	4.42	1.4e-07	2	2	8.9	1.06	0.00038	36033.2	HUMAN	Heme oxygenase 2
534	Q9H936	SLC25A22	3	3	14.6	2.91	9e-06	1	1	2.5	0.13	0.0081						34470.5	HUMAN	Mitochondrial glutamate carrier 1
535	Q9Y467	SALL2	3	3	5.1	3.06	2.8e-05											105310	HUMAN	Sal-like protein 2
536	O75947	ATP5PD						4	4	41	2.86	1.3e-05	2	2	20.5	1.47	0.00015	18491.4	HUMAN	ATP synthase subunit d, mitochondrial
537	P14866	HNRNPL	3	4	10.4	3.11	5.5e-06											64133.3	HUMAN	Heterogeneous nuclear ribonucleoprotein L
538	P10253	GAA	3	3	7.2	4.26	2.7e-07											105325	HUMAN	Lysosomal alpha-glucosidase
539	P35613	BSG	1	1	4.4	0.85	0.0013	3	4	10.9	2.48	0.00015	3	3	10.9	3.2	9.2e-06	42200.7	HUMAN	Basigin
540	P38606	ATP6V1A	3	3	9.1	3.02	4.6e-05											68304.7	HUMAN	V-type proton ATPase catalytic subunit A
541	O95295	SNAPIN	1	1	16.2	5.04	1e-08	2	3	26.5	2.98	2.8e-05	2	4	26.5	4.78	3e-08	14874.1	HUMAN	SNARE-associated protein Snapin
542	P33240	CSTF2	3	3	9.4	3.55	5.4e-06											60960.1	HUMAN	Cleavage stimulation factor subunit 2
543	Q9GZR7	DDX24	2	2	4.4	4.66	5e-08											96332.6	HUMAN	ATP-dependent RNA helicase DDX24
544	P25789	PSMA4	3	5	12.3	3.34	1.4e-05	2	3	8.8	2.54	0.00042	1	2	3.8	1.69	0.0014	29484.1	HUMAN	Proteasome subunit alpha type-4
545	Q9UMX0	UBQLN1	3	3	11.4	3.94	1.1e-06	1	1	5.9	4.34	2e-07						62519.5	HUMAN	Ubiquilin-1
545-1	Q9NRR5	UBQLN4	2	2	5.2	2.44	7.2e-05											63853.5	HUMAN	Ubiquilin-4
545-2	Q9UHD9	UBQLN2	2	2	4.8	1.75	0.00035											65696.7	HUMAN	Ubiquilin-2
546	P33992	MCM5	3	3	6	3.2	8.9e-06											82286.3	HUMAN	DNA replication licensing factor MCM5
547	O94826	TOMM70	2	3	7.7	5.07	8.9e-09											67455.4	HUMAN	Mitochondrial import receptor subunit TOM70
548	P46776	RPL27A	3	3	17.6	2.76	2.3e-05	3	5	17.6	3.49	2e-06	1	1	7.4	2.66	3.3e-05	16561.5	HUMAN	60S ribosomal protein L27a
549	O76031	CLPX	5	5	7.6	2.2	0.00012						1	1	2.1	1.05	0.0011	69224.3	HUMAN	ATP-dependent Clp protease ATP-binding subunit clpX-like, mitochondrial
550	Q6P996	PDXDC1	4	4	9.4	2.67	2.7e-05											86707.7	HUMAN	Pyridoxal-dependent decarboxylase domain-containing protein 1
551	P41250	GARS1	3	3	6	2.83	0.00012											83166.3	HUMAN	Glycine--tRNA ligase
552	P42696	RBM34	3	3	8.8	2.8	2.3e-05											48565.2	HUMAN	RNA-binding protein 34
553	Q9BSJ8	ESYT1	4	4	5.3	2.64	3.6e-05											122858	HUMAN	Extended synaptotagmin-1
554	P24534	EEF1B2						2	2	12.4	4.78	3.1e-08	2	2	12.4	3.42	4.3e-06	24763.9	HUMAN	Elongation factor 1-beta
555	P22234	PAICS	1	1	3.8	1.05	0.00031	1	1	2.8	1.27	0.00092	1	1	2.8	3.29	1.7e-05	47079.7	HUMAN	Multifunctional protein ADE2
556	Q9BZJ0	CRNKL1	3	3	5.1	3.14	7.6e-06											100453	HUMAN	Crooked neck-like protein 1
557	Q9UI30	TRMT112	1	1	11.2	4.47	1.1e-07	1	1	11.2	5.02	1.1e-08	2	2	22.4	5.17	5.8e-09	14199.5	HUMAN	Multifunctional methyltransferase subunit TRM112-like protein
558	Q6DN90	IQSEC1	3	3	4.6	3.18	4.9e-06											108315	HUMAN	IQ motif and SEC7 domain-containing protein 1
559	Q7L5D6	GET4	2	2	4.3	3.7	3.1e-06	1	1	4.3	1.85	0.00021						36504.6	HUMAN	Golgi to ER traffic protein 4 homolog
560	Q6IN85	PPP4R3A	3	3	4	3.38	9.1e-06											95369.1	HUMAN	Serine/threonine-protein phosphatase 4 regulatory subunit 3A
561	Q9UNM6	PSMD13	3	3	10.4	3.52	6.6e-06	3	4	11.4	2.26	9.8e-05						42945.9	HUMAN	26S proteasome non-ATPase regulatory subunit 13
562	Q5T1J5	CHCHD2P9	1	10	18.5	7.26	7.8e-13	1	1	18.5	6.92	3.3e-12	1	1	18.5	5.96	2e-10	15489.7	HUMAN	Putative coiled-coil-helix-coiled-coil-helix domain-containing protein CHCHD2P9, mitochondrial
563	P31153	MAT2A	2	2	6.6	3.95	1.1e-06	2	2	6.6	2.46	0.00015						43661	HUMAN	S-adenosylmethionine synthase isoform type-2
564	Q9NZL4	HSPBP1						3	3	8.6	0.67	0.003	3	3	8.9	2.92	4.1e-05	39303.2	HUMAN	Hsp70-binding protein 1
565	O00487	PSMD14	3	3	13.9	3.02	5.4e-05	1	1	8.4	2.92	7.3e-06	1	1	4.2	1.79	0.00014	34577.4	HUMAN	26S proteasome non-ATPase regulatory subunit 14
566	Q7Z5H3	ARHGAP22	4	4	8.3	2.51	2.7e-05											76779.5	HUMAN	Rho GTPase-activating protein 22
567	P60660	MYL6	1	1	9.9	1.78	0.00015	4	4	25.8	2.31	0.00011	3	3	20.5	1.81	0.0004	16930.2	HUMAN	Myosin light polypeptide 6
568	P36873	PPP1CC	2	2	9.3	3.88	1.4e-06						1	1	4.6	2.92	8.5e-05	36984.1	HUMAN	Serine/threonine-protein phosphatase PP1-gamma catalytic subunit
568-1	P62136	PPP1CA	2	2	9.1	3.63	1.4e-06											37512.4	HUMAN	Serine/threonine-protein phosphatase PP1-alpha catalytic subunit
568-2	P62140	PPP1CB	2	2	7.6	3.23	1.4e-06											37187.2	HUMAN	Serine/threonine-protein phosphatase PP1-beta catalytic subunit
569	A3KMH1	VWA8	6	6	3.6	1.98	0.00016											214826	HUMAN	von Willebrand factor A domain-containing protein 8
570	Q9NVN8	GNL3L	6	6	13.2	2.02	0.0001											65573.8	HUMAN	Guanine nucleotide-binding protein-like 3-like protein
571	Q14165	MLEC	2	2	8.6	3.85	1.6e-06	1	1	4.1	3.13	3.4e-05						32234.1	HUMAN	Malectin
572	P62318	SNRPD3	3	5	15.1	2.72	0.0002	2	2	15.1	3.09	4.1e-05	2	2	15.1	2.9	9.2e-05	13916.4	HUMAN	Small nuclear ribonucleoprotein Sm D3
573	P04004	VTN	2	3	3.8	2.23	3.6e-05	1	1	3.1	2.03	4.9e-05	2	2	3.8	3.74	2.5e-06	54306.1	HUMAN	Vitronectin
574	P10412	H1-4	2	2	9.6	3.82	2.2e-07											21865.4	HUMAN	Histone H1.4
575	Q9BU02	THTPA	2	2	15.2	3.69	9.4e-07	1	1	4.8	1.54	0.00096	1	1	4.8	1.03	0.0021	25566.1	HUMAN	Thiamine-triphosphatase
576	Q9BVK6	TMED9	2	2	8.1	4.81	2.6e-08											27277.6	HUMAN	Transmembrane emp24 domain-containing protein 9
577	Q15650	TRIP4	2	2	5	3.53	5e-06											66146.8	HUMAN	Activating signal cointegrator 1
578	P26640	VARS1	3	4	3.2	3.78	6.4e-07											140477	HUMAN	Valine--tRNA ligase
579	P36542	ATP5F1C	1	1	5	1.6	0.00013						1	1	3.7	1.86	7.4e-05	32996.3	HUMAN	ATP synthase subunit gamma, mitochondrial
580	O75822	EIF3J	2	2	14.7	4.95	1.5e-08											29062.6	HUMAN	Eukaryotic translation initiation factor 3 subunit J
581	O75934	BCAS2	2	2	18.7	4.07	5e-07						2	2	11.6	1.41	0.00051	26131.7	HUMAN	Pre-mRNA-splicing factor SPF27
582	Q9BW92	TARS2	3	3	5.3	2.68	6.8e-05											81036.8	HUMAN	Threonine--tRNA ligase, mitochondrial
583	P62266	RPS23	2	4	16.1	3.08	4.3e-05	1	1	7.7	2.72	0.0001	1	1	7.7	3.35	1.3e-05	15807.7	HUMAN	40S ribosomal protein S23
584	P07858	CTSB	2	2	5.3	4.49	1e-07											37822	HUMAN	Cathepsin B
585	O00231	PSMD11	4	6	13	2.68	3.2e-05	2	2	5.2	0.76	0.0028	4	5	12.1	1.96	0.00026	47464.2	HUMAN	26S proteasome non-ATPase regulatory subunit 11
586	P62244	RPS15A						4	4	33.8	1.29	0.00074	3	3	18.5	1.31	0.0036	14839.6	HUMAN	40S ribosomal protein S15a
587	Q9UHX1	PUF60	2	3	6.8	4.61	6.2e-08											59876	HUMAN	Poly(U)-binding-splicing factor PUF60
588	P37108	SRP14						1	1	11	3.45	8.6e-06	2	2	21.3	4.56	7.9e-08	14570.1	HUMAN	Signal recognition particle 14 kDa protein
589	P63208	SKP1	1	1	17.8	0.35	0.0039	5	5	28.2	1.8	0.00011	3	3	28.8	2.39	1.8e-05	18658.2	HUMAN	S-phase kinase-associated protein 1
590	Q6UB35	MTHFD1L	4	4	5.6	2.29	3.8e-05											105791	HUMAN	Monofunctional C1-tetrahydrofolate synthase, mitochondrial
591	Q13620	CUL4B	3	3	4.6	2.64	2.5e-05											103983	HUMAN	Cullin-4B
592	P20674	COX5A						2	2	10	3.6	4.6e-06	1	1	10	0.5	0.0014	16762.3	HUMAN	Cytochrome c oxidase subunit 5A, mitochondrial
593	Q6PJG6	BRAT1	2	2	3.8	4.13	4.9e-07											88119.9	HUMAN	BRCA1-associated ATM activator 1
594	Q03393	PTS	3	3	17.2	3.51	9.5e-07											16385.8	HUMAN	6-pyruvoyl tetrahydrobiopterin synthase
595	Q9NXW2	DNAJB12	2	2	10.1	4.08	4.9e-07	1	1	3.7	2.72	1.5e-05	1	1	3.7	2.98	2.7e-05	41860.1	HUMAN	DnaJ homolog subfamily B member 12
596	Q14677	CLINT1	2	2	4.3	4.21	3.4e-07											68260.1	HUMAN	Clathrin interactor 1
597	P16403	H1-2	2	2	10.3	3.49	5.9e-07											21364.9	HUMAN	Histone H1.2
598	P23528	CFL1	1	1	7.8	2.12	0.00032	2	2	18.1	1.06	0.00066	2	2	14.5	4.11	5.2e-07	18502.7	HUMAN	Cofilin-1
599	O43172	PRPF4	3	3	8.8	2.75	1.7e-05											58449.7	HUMAN	U4/U6 small nuclear ribonucleoprotein Prp4
600	O15460	P4HA2	2	2	6.4	3.72	1e-06	1	1	3.6	4.51	9.5e-08	2	2	6.7	4.39	4.3e-08	60902.5	HUMAN	Prolyl 4-hydroxylase subunit alpha-2
601	P18077	RPL35A	2	2	24.5	4.47	1.1e-07											12537.8	HUMAN	60S ribosomal protein L35a
602	O75155	CAND2	3	3	3.3	3.07	4.5e-05						1	1	1.2	0.8	0.0013	135258	HUMAN	Cullin-associated NEDD8-dissociated protein 2
603	O94874	UFL1	4	4	6	2.25	3.8e-05											89596	HUMAN	E3 UFM1-protein ligase 1
604	Q9Y312	AAR2	2	2	9.4	4.56	7.7e-08											43472.6	HUMAN	Protein AAR2 homolog
605	P51149	RAB7A	2	2	11.6	2.28	0.0001	1	1	9.2	0.43	0.0033	2	2	11.6	3.76	2.3e-06	23490	HUMAN	Ras-related protein Rab-7a
606	Q8WWY3	PRPF31	2	2	5.6	3.82	1.8e-06											55456.5	HUMAN	U4/U6 small nuclear ribonucleoprotein Prp31
607	Q9NYU2	UGGT1	7	7	6.8	1.47	0.00068											177191	HUMAN	UDP-glucose:glycoprotein glucosyltransferase 1
608	Q9BZQ6	EDEM3	2	2	3.5	3.79	1.9e-06											104665	HUMAN	ER degradation-enhancing alpha-mannosidase-like protein 3
609	O60306	AQR	4	4	3.3	2.75	8.2e-06											171297	HUMAN	RNA helicase aquarius
610	Q9BQ67	GRWD1						2	2	7	3.56	5.4e-06	1	1	4.3	1.18	0.0043	49419.6	HUMAN	Glutamate-rich WD repeat-containing protein 1
611	O43707	ACTN4	6	6	9.1	1.39	0.00033											104855	HUMAN	Alpha-actinin-4
611-1	P12814	ACTN1	5	5	8.4	1.22	0.00067											103058	HUMAN	Alpha-actinin-1
612	Q9UBB6	NCDN	2	2	3.7	3.66	3.6e-06											78865	HUMAN	Neurochondrin
613	Q9NPH2	ISYNA1						2	2	5.2	3.01	1.1e-05	2	2	5.2	3.32	7.1e-06	61068.4	HUMAN	Inositol-3-phosphate synthase 1
614	Q9Y295	DRG1	1	1	3.3	0.84	0.0036	4	4	15.3	2.21	3.3e-05	1	1	3	2.29	3.6e-05	40542.5	HUMAN	Developmentally-regulated GTP-binding protein 1
615	P47897	QARS1	3	3	4.4	2.26	0.00026											87799.5	HUMAN	Glutamine--tRNA ligase
616	P61923	COPZ1	2	2	21.5	4.42	1.4e-07											20198.4	HUMAN	Coatomer subunit zeta-1
617	P61106	RAB14	3	3	25.1	2.78	4.2e-06	1	1	5.1	0.27	0.0082						23897.2	HUMAN	Ras-related protein Rab-14
617-1	P61026	RAB10	1	1	5.5	1.56	0.00049	3	3	16.5	1.97	0.00017						22541.1	HUMAN	Ras-related protein Rab-10
617-2	P20340	RAB6A	2	2	12	1.56	0.00049	1	1	5.3	0.27	0.0082						23593	HUMAN	Ras-related protein Rab-6A
617-3	P59190	RAB15	1	1	5.2	1.56	0.00049	2	2	10.4	0.99	0.0058						24390.8	HUMAN	Ras-related protein Rab-15
617-4	P61006	RAB8A	1	1	5.3	1.56	0.00049	2	2	10.6	0.99	0.0058						23668.4	HUMAN	Ras-related protein Rab-8A
617-5	P62820	RAB1A	1	1	5.4	1.56	0.00049	2	2	10.7	0.99	0.0058						22678	HUMAN	Ras-related protein Rab-1A
617-6	Q15286	RAB35	1	1	5.5	1.56	0.00049	2	2	10.9	0.99	0.0058						23025.4	HUMAN	Ras-related protein Rab-35
617-7	Q92928	RAB1C	1	1	5.5	1.56	0.00049	2	2	10.9	0.99	0.0058						22017.2	HUMAN	Putative Ras-related protein Rab-1C
617-8	Q92930	RAB8B	1	1	5.3	1.56	0.00049	2	2	10.6	0.99	0.0058						23584.3	HUMAN	Ras-related protein Rab-8B
617-9	Q9H0U4	RAB1B	1	1	5.5	1.56	0.00049	2	2	10.9	0.99	0.0058						22171.4	HUMAN	Ras-related protein Rab-1B
618	P60059	SEC61G											2	2	17.6	3.13	3.4e-05	7741.4	HUMAN	Protein transport protein Sec61 subunit gamma
619	P50914	RPL14	2	3	11.2	3.39	1.1e-05	2	7	11.2	3.75	2.4e-06	1	1	5.6	3.3	1.7e-05	23432.1	HUMAN	60S ribosomal protein L14
620	P04075	ALDOA	2	2	9.3	3.41	1e-05	2	2	4.1	2.04	8.4e-05						39420.4	HUMAN	Fructose-bisphosphate aldolase A
621	Q9Y3U8	RPL36																12253.8	HUMAN	60S ribosomal protein L36
622	P11047	LAMC1	2	2	2	4.06	6.4e-07											177605	HUMAN	Laminin subunit gamma-1
623	Q7Z4H7	HAUS6	3	3	4.2	2.48	5.5e-05											108622	HUMAN	HAUS augmin-like complex subunit 6
624	Q92615	LARP4B	3	3	7	2.27	3.8e-05											80552.6	HUMAN	La-related protein 4B
625	Q9Y3D0	CIAO2B	1	1	13.5	3.48	7.7e-06	2	2	26.4	3.34	7.8e-06						17663.2	HUMAN	Cytosolic iron-sulfur assembly component 2B
626	Q8N954	GPATCH11	3	3	18.2	2.27	0.00019											33277.6	HUMAN	G patch domain-containing protein 11
627	Q9NRF9	POLE3	1	2	11.6	3.23	2.2e-05	1	1	11.6	0.68	0.0046	2	3	21.1	3.5	7.1e-06	16859.7	HUMAN	DNA polymerase epsilon subunit 3
628	O43164	PJA2	2	2	4.7	4.48	1.1e-07											78214.8	HUMAN	E3 ubiquitin-protein ligase Praja-2
629	P47755	CAPZA2	2	2	11.5	3.3	1.7e-05											32949.4	HUMAN	F-actin-capping protein subunit alpha-2
630	Q96I99	SUCLG2	2	2	4.9	3.24	7.1e-06	2	2	4.9	2.46	0.00011						46511	HUMAN	Succinate--CoA ligase [GDP-forming] subunit beta, mitochondrial
631	Q5VWZ2	LYPLAL1	2	3	13.5	1.61	0.00021						1	1	7.2	1.93	0.00013	26316.7	HUMAN	Lysophospholipase-like protein 1
632	Q9UPN7	PPP6R1	2	3	3.2	4.26	2.8e-07											96724.5	HUMAN	Serine/threonine-protein phosphatase 6 regulatory subunit 1
633	Q9UQE7	SMC3	6	7	6.7	1.53	0.00038											141543	HUMAN	Structural maintenance of chromosomes protein 3
634	Q9UKM7	MAN1B1	2	2	5.7	3.27	2.6e-06											79580.5	HUMAN	Endoplasmic reticulum mannosyl-oligosaccharide 1,2-alpha-mannosidase
635	O75964	ATP5MG	2	2	27.2	0.2	0.0082	2	2	27.2	3.08	2.6e-06	2	2	27.2	2.97	1.5e-05	11428.6	HUMAN	ATP synthase subunit g, mitochondrial
636	O94979	SEC31A	2	2	2	3.95	7e-07											133016	HUMAN	Protein transport protein Sec31A
637	Q08J23	NSUN2	3	3	6.8	2.67	3.3e-05											86471.5	HUMAN	RNA cytosine C(5)-methyltransferase NSUN2
638	Q02878	RPL6	2	2	8.7	1.28	0.00051											32728.2	HUMAN	60S ribosomal protein L6
639	Q8N8S7	ENAH	2	2	4.1	3.38	1.9e-06											66510.8	HUMAN	Protein enabled homolog
640	P40937	RFC5	4	4	21.5	2.17	5.5e-05						1	1	4.1	1.14	0.001	38496.9	HUMAN	Replication factor C subunit 5
641	P09543	CNP	2	2	8.3	3.46	2.2e-06						1	1	2.1	0.47	0.0053	47579	HUMAN	2',3'-cyclic-nucleotide 3'-phosphodiesterase
642	O15160	POLR1C						2	2	9.2	3.34	1.4e-06	1	1	5.2	3.37	1.8e-06	39250	HUMAN	DNA-directed RNA polymerases I and III subunit RPAC1
643	Q06787	FMR1	2	2	4.3	4.16	4.3e-07											71175	HUMAN	Synaptic functional regulator FMR1
644	P54709	ATP1B3	2	2	8.6	3.95	1.1e-06	1	1	5	2.74	3.2e-05	1	1	5.4	2.51	1.2e-05	31512.9	HUMAN	Sodium/potassium-transporting ATPase subunit beta-3
645	P62308	SNRPG	2	4	17.1	2.92	8.4e-05	1	1	17.1	1.42	0.0019	1	1	17.1	1.52	0.00083	8496.2	HUMAN	Small nuclear ribonucleoprotein G
646	Q9UHI6	DDX20	4	5	5.1	1.87	0.00012											92241.3	HUMAN	Probable ATP-dependent RNA helicase DDX20
647	Q13015	MLLT11						2	2	41.1	3.65	3.8e-06	1	1	25.6	2.11	9.5e-05	10061.4	HUMAN	Protein AF1q
648	Q9P270	SLAIN2	2	2	4.5	3.93	1.2e-06											62543.9	HUMAN	SLAIN motif-containing protein 2
649	O60341	KDM1A	2	2	3.4	3.15	7e-06											92903.4	HUMAN	Lysine-specific histone demethylase 1A
650	Q9P2E9	RRBP1	3	3	2.4	2.98	2.4e-05											152457	HUMAN	Ribosome-binding protein 1
651	Q13868	EXOSC2	1	1	3.8	2.15	0.00073	2	2	7.8	3.85	1.5e-06	1	1	4.1	3.8	1.3e-06	32789.3	HUMAN	Exosome complex component RRP4
652	Q99523	SORT1	4	4	6.3	2.56	2.3e-05											92068.5	HUMAN	Sortilin
653	O95391	SLU7	2	2	4.9	4.03	7.4e-07											68387.2	HUMAN	Pre-mRNA-splicing factor SLU7
654	P00403	MT-CO2	2	2	14.5	3.04	5.9e-06											25565.3	HUMAN	Cytochrome c oxidase subunit 2
655	Q96HY6	DDRGK1						2	3	8.6	2.9	2.5e-05						35611.1	HUMAN	DDRGK domain-containing protein 1
656	P31948	STIP1						2	2	4.2	2.12	5.8e-05	3	3	7.4	2.46	0.00019	62639.8	HUMAN	Stress-induced-phosphoprotein 1
657	Q6P4A7	SFXN4	2	2	8	3.22	4.6e-06											37998.7	HUMAN	Sideroflexin-4
658	Q06210	GFPT1	3	3	5.2	3.13	5.2e-06											78807.1	HUMAN	Glutamine--fructose-6-phosphate aminotransferase [isomerizing] 1
659	P62280	RPS11	1	2	8.2	3.03	5.3e-05	1	1	8.2	1.57	0.0035						18430.9	HUMAN	40S ribosomal protein S11
660	P01130	LDLR	2	2	2.6	3.86	1.5e-06											95377	HUMAN	Low-density lipoprotein receptor
661	P52209	PGD	2	2	6.4	3.91	1.2e-06						1	1	3.5	0.14	0.0081	53140.5	HUMAN	6-phosphogluconate dehydrogenase, decarboxylating
662	Q9NUQ7	UFSP2																53261.8	HUMAN	Ufm1-specific protease 2
663	P48556	PSMD8	3	3	9.7	2.34	5.6e-05	2	2	5.1	1.58	0.00053	1	1	2.3	1.08	0.009	39612.2	HUMAN	26S proteasome non-ATPase regulatory subunit 8
664	O75909	CCNK	3	3	10.3	2.79	1.7e-05											64240.3	HUMAN	Cyclin-K
665	P55735	SEC13	1	1	8.4	5.37	2.4e-09						1	1	8.4	2.53	2.1e-05	35540.8	HUMAN	Protein SEC13 homolog
666	Q06830	PRDX1						2	2	11.6	2.85	0.00012	2	2	10.6	1.12	0.0011	22110.5	HUMAN	Peroxiredoxin-1
666-1	P32119	PRDX2						1	1	5.6	2.85	0.00012	1	1	5.6	1	0.0016	21892.1	HUMAN	Peroxiredoxin-2
666-2	Q13162	PRDX4	1	1	5.2	0.89	0.00094	2	2	8.5	1.65	0.00047	2	2	9.2	2.32	3.2e-05	30540.2	HUMAN	Peroxiredoxin-4
667	P15880	RPS2	2	2	7.8	2.74	2.2e-05	2	2	8.5	2.97	5.1e-06						31324.7	HUMAN	40S ribosomal protein S2
668	O00213	APBB1	4	4	7.5	1.94	8.1e-05											77244.9	HUMAN	Amyloid-beta A4 precursor protein-binding family B member 1
669	Q9Y5L4	TIMM13						2	3	26.3	3.09	1.8e-05	2	2	25.3	2.06	0.00013	10500.1	HUMAN	Mitochondrial import inner membrane translocase subunit Tim13
670	Q15370	ELOB																13132.9	HUMAN	Elongin-B
671	Q15008	PSMD6	3	3	11.1	2.22	3.9e-05											45531.7	HUMAN	26S proteasome non-ATPase regulatory subunit 6
672	P10515	DLAT	3	3	7.1	2.45	0.00016											68997.3	HUMAN	Dihydrolipoyllysine-residue acetyltransferase component of pyruvate dehydrogenase complex, mitochondrial
673	P51148	RAB5C						2	2	13.9	2.02	0.00028	3	3	21.8	2.16	6.4e-05	23482.8	HUMAN	Ras-related protein Rab-5C
674	Q13438	OS9	2	2	3.7	3.63	2.7e-06											75562.3	HUMAN	Protein OS-9
675	O43324	EEF1E1	2	2	12.6	2.22	0.00027	1	1	6.9	2.46	0.00013	1	1	6.9	2.68	8.3e-05	19810.7	HUMAN	Eukaryotic translation elongation factor 1 epsilon-1
676	Q9NQT5	EXOSC3	1	1	5.8	4.49	1e-07	2	2	19.3	3.65	2.4e-06	1	1	5.8	3.74	2.5e-06	29572.4	HUMAN	Exosome complex component RRP40
677	O95573	ACSL3	3	3	6.5	2.26	4.2e-05											80420.8	HUMAN	Long-chain-fatty-acid--CoA ligase 3
678	P49736	MCM2	2	2	2.5	2.99	6.2e-05											101897	HUMAN	DNA replication licensing factor MCM2
679	Q1KMD3	HNRNPUL2	3	3	6	2.58	1.8e-05											85105.4	HUMAN	Heterogeneous nuclear ribonucleoprotein U-like protein 2
680	P61513	RPL37A	1	2	19.6	5.13	6.7e-09	1	2	19.6	4.22	3.3e-07	1	1	19.6	3.92	1.2e-06	10275.4	HUMAN	60S ribosomal protein L37a
681	Q15738	NSDHL						2	2	9.9	2.6	3.4e-05	2	2	8	2.06	0.00014	41900.7	HUMAN	Sterol-4-alpha-carboxylate 3-dehydrogenase, decarboxylating
682	Q04721	NOTCH2	2	2	1.1	2.68	1.8e-05											265408	HUMAN	Neurogenic locus notch homolog protein 2
683	Q9NTK5	OLA1											2	2	8.6	3.47	7.9e-06	44743.9	HUMAN	Obg-like ATPase 1
684	Q7L1Q6	BZW1	2	2	6	3.43	4.8e-06	1	1	3.6	1.1	0.00049	2	2	6	1.36	0.0013	48043.6	HUMAN	Basic leucine zipper and W2 domain-containing protein 1
685	P61604	HSPE1						1	1	13.7	3.28	1.8e-05	2	2	25.5	2.83	2.2e-05	10931.8	HUMAN	10 kDa heat shock protein, mitochondrial
686	P84098	RPL19	1	2	8.7	4.18	4e-07	1	1	8.7	4.77	3.1e-08						23466.2	HUMAN	60S ribosomal protein L19
687	P43307	SSR1						2	3	9.1	3.28	1.8e-05	1	1	5.2	3.53	3.4e-06	32235.6	HUMAN	Translocon-associated protein subunit alpha
688	O75694	NUP155	2	2	1.7	2.64	0.00028											155201	HUMAN	Nuclear pore complex protein Nup155
689	Q15717	ELAVL1	3	3	15	1.84	0.00035						1	1	4	1.57	0.00027	36092.2	HUMAN	ELAV-like protein 1
690	O00471	EXOC5	2	2	4.1	3.55	9.8e-07											81853.6	HUMAN	Exocyst complex component 5
691	Q53H96	PYCR3	1	1	4	1.9	0.00023	3	3	12.8	2.31	0.00037	1	1	4	2.56	5.5e-05	28663.6	HUMAN	Pyrroline-5-carboxylate reductase 3
692	P54764	EPHA4	4	4	9.3	2.48	2.8e-05											109861	HUMAN	Ephrin type-A receptor 4
693	P50570	DNM2	1	1	2.8	4.98	1.3e-08											98065.1	HUMAN	Dynamin-2
694	O95487	SEC24B	2	2	2.5	3.21	5.6e-06											137419	HUMAN	Protein transport protein Sec24B
695	O60610	DIAPH1											1	1	2.4	4.96	1.4e-08	141349	HUMAN	Protein diaphanous homolog 1
696	Q8TCG1	CIP2A	1	1	3	4.95	1.5e-08											102186	HUMAN	Protein CIP2A
697	P13984	GTF2F2	1	1	8	4.94	1.5e-08											28380.5	HUMAN	General transcription factor IIF subunit 2
698	P54105	CLNS1A						2	3	16	2.71	7.7e-05	1	2	5.5	2.64	2.7e-05	26215.5	HUMAN	Methylosome subunit pICln
699	Q9UHD2	TBK1	3	3	4.9	2.25	3.8e-05											83642.9	HUMAN	Serine/threonine-protein kinase TBK1
700	Q9BYJ9	YTHDF1	2	2	5.9	3	3.8e-06											60874.1	HUMAN	YTH domain-containing family protein 1
701	P12268	IMPDH2	2	2	6.8	3.63	1.2e-06	1	1	2.7	2.12	0.00027						55805.5	HUMAN	Inosine-5'-monophosphate dehydrogenase 2
702	P13995	MTHFD2	1	1	3.1	2.51	7.2e-05	2	2	6.6	2.86	6.5e-05	2	2	6.6	2.96	7e-05	37895.4	HUMAN	Bifunctional methylenetetrahydrofolate dehydrogenase/cyclohydrolase, mitochondrial
703	P0DME0	SETSIP											2	2	7.9	2.56	4.5e-05	34882.7	HUMAN	Protein SETSIP
703-1	Q01105	SET	1	2	11	3.59	8.9e-07	1	1	11	2.56	3.8e-05	2	2	8.3	2.56	4.5e-05	33489.1	HUMAN	Protein SET
704	O95721	SNAP29						2	2	9.7	2.64	0.00011	1	1	4.3	0.76	0.0026	28970.6	HUMAN	Synaptosomal-associated protein 29
705	P14373	TRIM27											1	1	2.3	1.97	0.0015	58490.2	HUMAN	Zinc finger protein RFP
706	P61011	SRP54	2	2	5.4	2.96	1.7e-05											55705.3	HUMAN	Signal recognition particle 54 kDa protein
707	Q9BWH6	RPAP1	3	3	2.6	2.05	0.00026											152756	HUMAN	RNA polymerase II-associated protein 1
708	Q99816	TSG101	2	2	7.7	3.13	2.3e-05											43944.7	HUMAN	Tumor susceptibility gene 101 protein
709	Q14684	RRP1B	3	3	7.5	2.16	0.00011											84428.2	HUMAN	Ribosomal RNA processing protein 1 homolog B
710	Q7Z2T5	TRMT1L	1	1	3	4.66	5.1e-08											81748.1	HUMAN	TRMT1-like protein
711	Q9NXF1	TEX10	3	3	4.5	1.8	0.00025											105675	HUMAN	Testis-expressed protein 10
712	Q5VT52	RPRD2	2	2	2.1	2.92	1e-05											156021	HUMAN	Regulation of nuclear pre-mRNA domain-containing protein 2
713	Q8NFQ8	TOR1AIP2	1	1	6	4.55	8.1e-08											51263.7	HUMAN	Torsin-1A-interacting protein 2
714	O14950	MYL12B						1	1	11.6	4.55	8.2e-08						19779.3	HUMAN	Myosin regulatory light chain 12B
715	Q16342	PDCD2											1	1	6.1	0.72	0.0013	38592.5	HUMAN	Programmed cell death protein 2
716	O00411	POLRMT	3	3	2.7	2.8	8.5e-06											138622	HUMAN	DNA-directed RNA polymerase, mitochondrial
717	P62273	RPS29	1	1	14.3	0.07	0.0091	2	4	35.7	2.69	9.2e-05	2	3	35.7	1.26	0.00038	6676.8	HUMAN	40S ribosomal protein S29
718	Q8N684	CPSF7	1	1	5.3	4.49	1e-07											52050.5	HUMAN	Cleavage and polyadenylation specificity factor subunit 7
719	Q969V3	NCLN																62974.9	HUMAN	Nicalin
720	Q9HCE1	MOV10	5	5	6.1	1.35	0.0011											113672	HUMAN	Helicase MOV-10
721	Q02978	SLC25A11	1	2	5.1	4.45	1.2e-07											34062	HUMAN	Mitochondrial 2-oxoglutarate/malate carrier protein
722	Q8WW12	PCNP	2	2	6.7	2.97	1.1e-05											18925	HUMAN	PEST proteolytic signal-containing nuclear protein
723	Q9H6S0	YTHDC2	3	3	3.1	2.29	1.2e-05											160250	HUMAN	3'-5' RNA helicase YTHDC2
724	Q9NVI1	FANCI	3	3	2.6	2.2	9.6e-05											149325	HUMAN	Fanconi anemia group I protein
725	P04049	RAF1	3	4	7.1	1.99	9.3e-05											73052.2	HUMAN	RAF proto-oncogene serine/threonine-protein kinase
726	Q8IXT5	RBM12B	3	3	2.8	1.9	0.0001											118104	HUMAN	RNA-binding protein 12B
727	P62899	RPL31	1	1	18.4	4.38	1.7e-07	1	1	11.2	1.4	0.0004						14463	HUMAN	60S ribosomal protein L31
728	Q9UPN6	SCAF8	2	2	1.9	3.16	5.6e-06											140520	HUMAN	SR-related and CTD-associated factor 8
729	Q9Y4C2	TCAF1	2	2	3.8	3.23	4.5e-06											102127	HUMAN	TRPM8 channel-associated factor 1
730	Q9Y4R8	TELO2	4	4	6.7	1.68	0.00028											91747.8	HUMAN	Telomere length regulation protein TEL2 homolog
731	P33121	ACSL1	2	2	2.9	2.59	5.9e-05											77944.1	HUMAN	Long-chain-fatty-acid--CoA ligase 1
732	O00178	GTPBP1	3	3	6.3	2.63	1.3e-05											72454.5	HUMAN	GTP-binding protein 1
733	Q7Z3U7	MON2	4	4	3.2	1.73	0.00012											190361	HUMAN	Protein MON2 homolog
734	P49257	LMAN1	1	1	5.5	4.28	9.1e-08											57549.4	HUMAN	Protein ERGIC-53
735	Q8TAG9	EXOC6	3	3	4.4	2.68	1.4e-05											93723.2	HUMAN	Exocyst complex component 6
736	Q9BTE3	MCMBP						1	1	1.9	1.55	0.00043	2	2	3.6	2.27	7.2e-05	72980.8	HUMAN	Mini-chromosome maintenance complex-binding protein
737	P0DN79	CBSL	3	3	11.1	2.25	6e-05											60587.1	HUMAN	Cystathionine beta-synthase-like protein
738	Q96SB4	SRPK1	2	2	3.8	2.92	1.2e-05											74325.4	HUMAN	SRSF protein kinase 1
739	Q16718	NDUFA5						1	1	22.4	0.26	0.005	1	1	22.4	4.2	2.9e-07	13458.8	HUMAN	NADH dehydrogenase [ubiquinone] 1 alpha subcomplex subunit 5
740	Q53GS7	GLE1	2	2	3.4	2.32	0.00012											79836.8	HUMAN	Nucleoporin GLE1
741	Q9NR31	SAR1A						2	2	11.6	2.45	3.1e-05						22367	HUMAN	GTP-binding protein SAR1a
742	P62877	RBX1	2	2	18.5	2.72	3.4e-05											12274.1	HUMAN	E3 ubiquitin-protein ligase RBX1
743	Q8IWZ8	SUGP1	2	2	7.3	2.73	1.8e-05											72471.5	HUMAN	SURP and G-patch domain-containing protein 1
744	Q9GZS3	WDR61						2	2	15.7	3.16	2.9e-06						33580.8	HUMAN	WD repeat-containing protein 61
745	Q9UI26	IPO11	4	4	5.6	1.69	0.00022											112536	HUMAN	Importin-11
746	P62854	RPS26	1	1	13	3.87	1.5e-06	1	2	13	4.16	3.4e-07	1	1	13	0.39	0.0097	13015.5	HUMAN	40S ribosomal protein S26
747	P62879	GNB2						1	1	3.2	2.2	2.4e-05	2	2	7.6	2.15	0.00018	37331.4	HUMAN	Guanine nucleotide-binding protein G(I)/G(S)/G(T) subunit beta-2
747-1	P62873	GNB1	1	1	5.6	3.66	3.7e-06	1	1	3.2	2.2	2.4e-05	1	1	3.2	2.15	0.00018	37377.3	HUMAN	Guanine nucleotide-binding protein G(I)/G(S)/G(T) subunit beta-1
748	O14734	ACOT8	1	1	7.2	4.15	4.5e-07											35914.6	HUMAN	Acyl-coenzyme A thioesterase 8
749	O60264	SMARCA5	4	4	4.4	1.76	0.00018											121906	HUMAN	SWI/SNF-related matrix-associated actin-dependent regulator of chromatin subfamily A member 5
750	Q96QK1	VPS35	1	2	3.6	4.14	3.7e-07											91707.8	HUMAN	Vacuolar protein sorting-associated protein 35
751	Q15836	VAMP3	1	1	24	0.89	0.0014	1	1	17	2.38	4e-05	1	1	16	4.14	4.7e-07	11309.2	HUMAN	Vesicle-associated membrane protein 3
752	Q9BYG3	NIFK						1	1	4.8	4.14	4.7e-07						34222.5	HUMAN	MKI67 FHA domain-interacting nucleolar phosphoprotein
753	Q99497	PARK7						2	3	21.7	2.11	0.00014	1	1	7.9	0.24	0.0091	19891.2	HUMAN	Parkinson disease protein 7
754	P55010	EIF5	2	2	4.9	2.34	0.00023											49223.2	HUMAN	Eukaryotic translation initiation factor 5
755	O14929	HAT1	1	1	3.1	4.12	4.4e-07						1	1	3.1	2.49	4.4e-05	49513	HUMAN	Histone acetyltransferase type B catalytic subunit
756	Q8WUD1	RAB2B	1	1	6	1.66	0.00075											24214.6	HUMAN	Ras-related protein Rab-2B
757	O43505	B4GAT1	1	1	3.9	2.87	4.4e-05	1	1	3.9	1.41	0.00018						47119.5	HUMAN	Beta-1,4-glucuronyltransferase 1
758	O94761	RECQL4	2	2	3.1	2.17	3.8e-05											133068	HUMAN	ATP-dependent DNA helicase Q4
759	P51970	NDUFA8						1	1	11	2.8	6e-06	1	1	11	4.1	5.5e-07	20105.2	HUMAN	NADH dehydrogenase [ubiquinone] 1 alpha subcomplex subunit 8
760	Q6P2E9	EDC4	2	2	2.6	2.91	1.5e-05											151662	HUMAN	Enhancer of mRNA-decapping protein 4
761	P10644	PRKAR1A	1	1	4.5	4.03	7.3e-07						1	1	3.1	1.79	0.00035	42982	HUMAN	cAMP-dependent protein kinase type I-alpha regulatory subunit
762	Q9BWJ5	SF3B5	1	2	19.8	4.03	7.4e-07						1	1	19.8	2.69	6.3e-05	10135.5	HUMAN	Splicing factor 3B subunit 5
763	O00743	PPP6C	1	1	4.6	4.03	7.6e-07											35144.6	HUMAN	Serine/threonine-protein phosphatase 6 catalytic subunit
764	Q8IW41	MAPKAPK5	1	1	3.8	4.02	4.2e-07											54220.9	HUMAN	MAP kinase-activated protein kinase 5
765	Q96EY5	MVB12A	1	1	5.5	3.99	3.8e-07											28783.3	HUMAN	Multivesicular body subunit 12A
766	Q8IUD2	ERC1	3	3	3.2	1.7	0.0016											128088	HUMAN	ELKS/Rab6-interacting/CAST family member 1
767	Q7L8L6	FASTKD5	3	3	5.6	1.7	0.00046											86575.1	HUMAN	FAST kinase domain-containing protein 5, mitochondrial
768	Q96IJ6	GMPPA	1	1	3.6	3.95	6.6e-07	1	1	3.6	3.85	1.6e-06						46291.5	HUMAN	Mannose-1-phosphate guanyltransferase alpha
769	Q13257	MAD2L1	2	2	11.2	2.26	2.3e-05	2	2	11.2	1.7	0.00085	1	1	6.3	1.75	0.00034	23510.1	HUMAN	Mitotic spindle assembly checkpoint protein MAD2A
770	Q86UK7	ZNF598	2	2	3	2.52	1.5e-05											98637.9	HUMAN	E3 ubiquitin-protein ligase ZNF598
771	Q9BQ39	DDX50	2	2	5.6	2.35	4.5e-05											82565.7	HUMAN	ATP-dependent RNA helicase DDX50
772	Q9ULK4	MED23	2	2	1.7	2.52	0.00013											156476	HUMAN	Mediator of RNA polymerase II transcription subunit 23
773	P40616	ARL1	1	1	8.8	3.86	1.5e-06											20417.7	HUMAN	ADP-ribosylation factor-like protein 1
774	P40429	RPL13A	1	2	5.4	3.47	8.1e-06	1	2	5.4	3.36	8.7e-06						23577.4	HUMAN	60S ribosomal protein L13a
775	Q8WWM7	ATXN2L	2	2	3	2.8	2.1e-05											113374	HUMAN	Ataxin-2-like protein
776	Q6NSI4	RADX	4	4	7.8	1.11	0.002											97555	HUMAN	RPA-related protein RADX
777	Q9P0T7	TMEM9	1	1	10.4	3.82	1.8e-06											20574.1	HUMAN	Proton-transporting V-type ATPase complex assembly regulator TMEM9
778	Q13242	SRSF9	1	1	6.3	3.82	9.7e-07	1	1	6.3	1.7	7.1e-05						25542.4	HUMAN	Serine/arginine-rich splicing factor 9
779	Q5RKV6	EXOSC6	1	1	10.3	3.55	1.7e-06						1	1	10.3	2.18	4e-05	28235.4	HUMAN	Exosome complex component MTR3
780	P28072	PSMB6	1	4	4.6	2.89	9.5e-05	2	2	8.8	1.6	0.00076						25358	HUMAN	Proteasome subunit beta type-6
781	Q9P000	COMMD9											1	1	8.6	3.81	1.9e-06	21819.3	HUMAN	COMM domain-containing protein 9
782	P51665	PSMD7	2	2	7.4	2.58	1.7e-05	3	3	11.1	1.53	0.00088	1	1	5.2	1.82	0.00017	37025.7	HUMAN	26S proteasome non-ATPase regulatory subunit 7
783	Q86YV9	HPS6	2	2	3.2	2.32	7.8e-05											82975.4	HUMAN	Hermansky-Pudlak syndrome 6 protein
784	Q9H7Z7	PTGES2						1	1	3.2	1.43	0.00013	1	2	3.7	3.3	1.3e-05	41943.5	HUMAN	Prostaglandin E synthase 2
785	P06454	PTMA						1	1	13.5	2.14	7.3e-05	1	1	13.5	3.7	3e-06	12203	HUMAN	Prothymosin alpha
786	Q9H773	DCTPP1	1	1	12.9	3.66	3.4e-06											18681	HUMAN	dCTP pyrophosphatase 1
787	Q9H6T3	RPAP3	1	1	2.3	3.65	3.7e-06											75719.2	HUMAN	RNA polymerase II-associated protein 3
788	Q9Y2R0	COA3	1	1	20.8	0.69	0.0014						2	2	30.2	2.06	0.0003	11731.4	HUMAN	Cytochrome c oxidase assembly factor 3 homolog, mitochondrial
789	P52815	MRPL12	2	2	11.1	0.75	0.0016	2	2	22.2	2.79	7.4e-06						21348.4	HUMAN	39S ribosomal protein L12, mitochondrial
790	Q07020	RPL18	1	1	6.9	3.6	4.7e-06											21634.7	HUMAN	60S ribosomal protein L18
791	Q53GT1	KLHL22																71667.4	HUMAN	Kelch-like protein 22
792	P61254	RPL26	3	3	25.5	1.11	0.0017	3	4	22.1	1.16	0.0026	2	2	12.4	0.91	0.0026	17258.4	HUMAN	60S ribosomal protein L26
793	Q16513	PKN2	2	2	3.5	2.13	5.7e-05											112036	HUMAN	Serine/threonine-protein kinase N2
794	Q8N1B4	VPS52	2	2	6.4	2.37	0.00023											82221.9	HUMAN	Vacuolar protein sorting-associated protein 52 homolog
795	Q01130	SRSF2	2	3	10	2.52	2.1e-05											25476.5	HUMAN	Serine/arginine-rich splicing factor 2
796	O00148	DDX39A						1	1	3.3	3.08	7.8e-06	1	1	3.3	1.42	0.00011	49130	HUMAN	ATP-dependent RNA helicase DDX39A
797	P61962	DCAF7	2	2	9.9	2.16	5.6e-05	1	1	4.4	0.89	0.0021	1	1	4.4	0.87	0.0015	38926.5	HUMAN	DDB1- and CUL4-associated factor 7
798	Q15118	PDK1	2	2	5	2.64	1.8e-05	1	1	2.5	0.28	0.0043						49244.6	HUMAN	[Pyruvate dehydrogenase (acetyl-transferring)] kinase isozyme 1, mitochondrial
799	Q9Y5J9	TIMM8B						1	1	16.9	3.53	6.1e-06	1	1	16.9	1.86	0.00036	9343.6	HUMAN	Mitochondrial import inner membrane translocase subunit Tim8 B
800	Q9GZT3	SLIRP						1	1	12.8	2.87	1e-05						12349.1	HUMAN	SRA stem-loop-interacting RNA-binding protein, mitochondrial
801	P61313	RPL15						1	1	6.9	1.48	7.6e-05						24146.3	HUMAN	60S ribosomal protein L15
802	P23526	AHCY																47716.5	HUMAN	Adenosylhomocysteinase
803	Q15691	MAPRE1											1	1	6.3	3.51	6.6e-07	29999.3	HUMAN	Microtubule-associated protein RP/EB family member 1
804	P08559	PDHA1	2	2	6.9	1.15	0.0014	2	2	5.1	1.57	0.0017	3	3	8.5	1.28	0.0051	43296.1	HUMAN	Pyruvate dehydrogenase E1 component subunit alpha, somatic form, mitochondrial
805	Q70EL1	USP54	2	2	1.6	2.51	4.8e-05											187390	HUMAN	Inactive ubiquitin carboxyl-terminal hydrolase 54
806	O95429	BAG4						1	1	3.7	3.48	7.9e-06						49594.5	HUMAN	BAG family molecular chaperone regulator 4
807	P61163	ACTR1A						1	1	4.3	3.47	8e-06	2	2	8.2	1.8	8.7e-05	42614.1	HUMAN	Alpha-centractin
808	Q13123	IK	2	3	3.2	2.08	0.00049											65602.8	HUMAN	Protein Red
809	P08134	RHOC	1	1	8.8	2.29	6.9e-05						1	1	8.8	3.46	8.5e-06	22006.6	HUMAN	Rho-related GTP-binding protein RhoC
810	P13861	PRKAR2A	1	1	5	0.22	0.0058	2	2	7.7	1.34	0.0004	1	1	3.5	3.44	2.3e-06	45518.8	HUMAN	cAMP-dependent protein kinase type II-alpha regulatory subunit
811	O15063	GARRE1	1	1	1.2	3.41	1e-05											116021	HUMAN	Granule associated Rac and RHOG effector protein 1
812	Q96IX5	ATP5MK						2	2	44.8	2.58	1.1e-05						6457.6	HUMAN	ATP synthase membrane subunit K, mitochondrial
813	O95396	MOCS3	1	1	3.7	3.41	1.1e-05											49669.7	HUMAN	Adenylyltransferase and sulfurtransferase MOCS3
814	Q53R41	FASTKD1	2	2	3.7	2.13	8.4e-05											97411.6	HUMAN	FAST kinase domain-containing protein 1, mitochondrial
815	P20290	BTF3																22168.1	HUMAN	Transcription factor BTF3
816	Q16186	ADRM1	1	1	3.9	3.3	1.7e-05	1	1	3.9	2.72	0.00019	1	1	3.9	3.38	1.2e-05	42153.6	HUMAN	Proteasomal ubiquitin receptor ADRM1
817	Q9H5K3	POMK											1	1	5.4	3.38	2.6e-06	40050.3	HUMAN	Protein O-mannose kinase
818	Q9Y2W6	TDRKH						1	1	2.1	3.36	1.3e-05						62046.6	HUMAN	Tudor and KH domain-containing protein
819	O15131	KPNA5						1	1	2.6	1.9	0.00016	1	1	2.6	3.35	1.4e-05	60349.5	HUMAN	Importin subunit alpha-6
819-1	O60684	KPNA6						2	2	5.2	1.9	0.00016	1	1	2.6	3.35	1.4e-05	60030	HUMAN	Importin subunit alpha-7
820	P31040	SDHA	3	3	9	1.61	0.00037											72692.2	HUMAN	Succinate dehydrogenase [ubiquinone] flavoprotein subunit, mitochondrial
821	Q32P28	P3H1	3	3	3	1.41	0.00034											83394.7	HUMAN	Prolyl 3-hydroxylase 1
822	Q06481	APLP2	1	1	2.6	3.32	1.5e-05											86956.6	HUMAN	Amyloid-like protein 2
823	Q14318	FKBP8	1	1	3.9	3.31	5.9e-06											44562.1	HUMAN	Peptidyl-prolyl cis-trans isomerase FKBP8
824	Q7Z4H3	HDDC2	1	2	7.4	3.2	2.5e-05	1	1	7.4	3.13	3.4e-05						23390.7	HUMAN	5'-deoxynucleotidase HDDC2
825	Q52LJ0	FAM98B	1	1	3	3.31	1.6e-05											45547.6	HUMAN	Protein FAM98B
826	O75348	ATP6V1G1						1	1	14.4	3.3	1.7e-05	1	1	14.4	0.23	0.0081	13757.6	HUMAN	V-type proton ATPase subunit G 1
827	P26196	DDX6	2	2	6.4	2.21	2.5e-05											54417.3	HUMAN	Probable ATP-dependent RNA helicase DDX6
828	O75367	MACROH2A1						1	1	7.8	3.28	3.1e-06						39617.4	HUMAN	Core histone macro-H2A.1
829	O43399	TPD52L2						1	1	7.3	3.28	5.1e-06	1	1	6.8	0.4	0.0056	22237.9	HUMAN	Tumor protein D54
830	Q9Y2R9	MRPS7											1	1	5.8	2.53	1.4e-05	28134.3	HUMAN	28S ribosomal protein S7, mitochondrial
831	Q9UBV2	SEL1L	1	1	2.5	3.25	5.7e-06											88755.5	HUMAN	Protein sel-1 homolog 1
832	Q9P2J5	LARS1	3	3	3.8	1.47	0.00023											134467	HUMAN	Leucine--tRNA ligase, cytoplasmic
833	P11274	BCR	2	2	2.3	2.5	2.8e-05											142821	HUMAN	Breakpoint cluster region protein
834	Q8TEQ6	GEMIN5	2	2	1.9	2.35	3.3e-05											168591	HUMAN	Gem-associated protein 5
835	Q6NXE6	ARMC6	1	1	2.8	1.45	0.00035	2	2	5.4	2.17	0.0001						54142.4	HUMAN	Armadillo repeat-containing protein 6
836	Q16698	DECR1	1	1	6.6	3.2	4.4e-06											36068	HUMAN	2,4-dienoyl-CoA reductase [(3E)-enoyl-CoA-producing], mitochondrial
837	P40763	STAT3	1	1	2.3	3.2	2.8e-06											88068.6	HUMAN	Signal transducer and activator of transcription 3
838	Q9UHV9	PFDN2						1	1	9.1	2.42	1.9e-05	1	1	9.1	3.2	2.6e-05	16648	HUMAN	Prefoldin subunit 2
839	P31350	RRM2	1	1	2.8	3.16	3e-05											44878.1	HUMAN	Ribonucleoside-diphosphate reductase subunit M2
840	Q8NI60	COQ8A	1	1	1.5	1.19	0.0007	3	3	5.7	1.44	0.00058	1	1	2.5	1.69	0.00022	71950.8	HUMAN	Atypical kinase COQ8A, mitochondrial
841	Q07812	BAX						1	1	6.8	0.99	0.0025						21184.6	HUMAN	Apoptosis regulator BAX
842	O00483	NDUFA4	1	2	12.3	2.78	2.2e-05	1	2	12.3	3.12	1.4e-05	1	2	12.3	2.37	3.4e-05	9369.9	HUMAN	Cytochrome c oxidase subunit NDUFA4
843	Q9Y3D6	FIS1	1	1	10.5	3.12	3.6e-05	1	1	7.2	1.52	0.004						16937.8	HUMAN	Mitochondrial fission 1 protein
844	O75880	SCO1	2	2	12	2.07	8.1e-05											33814.3	HUMAN	Protein SCO1 homolog, mitochondrial
845	P35250	RFC2	1	1	5.6	3.11	6.5e-06											39157.6	HUMAN	Replication factor C subunit 2
846	P02042	HBD	1	1	6.8	2.08	0.00011	1	2	6.8	2.57	7.3e-05	1	2	6.8	3.11	3.8e-05	16055.6	HUMAN	Hemoglobin subunit delta
847	Q9HDC9	APMAP	2	2	7.9	2.28	6.8e-05											46480.8	HUMAN	Adipocyte plasma membrane-associated protein
848	O95249	GOSR1						1	1	5.6	3.1	4e-05						28612.9	HUMAN	Golgi SNAP receptor complex member 1
849	Q9Y285	FARSA	1	1	2.4	2.88	0.0001	1	1	2.8	3.08	4.3e-05	1	1	2.8	0.17	0.0072	57564.1	HUMAN	Phenylalanine--tRNA ligase alpha subunit
850	Q16891	IMMT	1	1	2.2	3.06	1.3e-05											83678.6	HUMAN	MICOS complex subunit MIC60
851	Q02543	RPL18A																20762.6	HUMAN	60S ribosomal protein L18a
852	O60313	OPA1	2	2	2.7	1.65	0.00043											111632	HUMAN	Dynamin-like 120 kDa protein, mitochondrial
853	Q6P4I2	WDR73	1	1	4.2	3.04	9.3e-06	1	1	4.2	0.26	0.0038						41685.4	HUMAN	WD repeat-containing protein 73
854	P00367	GLUD1	1	1	2	3.03	3.1e-06											61398.4	HUMAN	Glutamate dehydrogenase 1, mitochondrial
855	Q03164	KMT2A	3	9	1.5	1.36	0.0048						2	4	0.8	0.83	0.008	431768	HUMAN	Histone-lysine N-methyltransferase 2A
856	Q9H8V3	ECT2	2	2	3.1	1.61	0.00037											103506	HUMAN	Protein ECT2
857	P48739	PITPNB	2	2	12.5	1.62	0.00049											31540.3	HUMAN	Phosphatidylinositol transfer protein beta isoform
858	Q96CT7	CCDC124											1	1	5.8	3.01	1.5e-05	25835.4	HUMAN	Coiled-coil domain-containing protein 124
859	P57088	TMEM33	1	1	4.9	3	6e-05											27978.4	HUMAN	Transmembrane protein 33
860	Q6AI08	HEATR6	1	1	1.4	3	1.1e-05											128782	HUMAN	HEAT repeat-containing protein 6
861	Q9BPZ7	MAPKAP1	1	1	2.9	2.99	3.9e-06											59123.3	HUMAN	Target of rapamycin complex 2 subunit MAPKAP1
862	Q15424	SAFB	1	1	2.3	2.99	2.2e-06											102642	HUMAN	Scaffold attachment factor B1
863	O95628	CNOT4	1	1	3.3	2.98	9.5e-06											63510.6	HUMAN	CCR4-NOT transcription complex subunit 4
864	Q8IXH7	NELFCD	1	1	2.7	2.97	8.5e-06											66247.2	HUMAN	Negative elongation factor C/D
865	P23246	SFPQ	2	2	4	1.46	0.00022											76150	HUMAN	Splicing factor, proline- and glutamine-rich
866	Q9HB71	CACYBP	1	1	6.1	2.95	7.4e-05						1	1	6.1	1.39	0.0011	26210.2	HUMAN	Calcyclin-binding protein
867	Q99714	HSD17B10	1	1	8.8	2.95	2.3e-05											26923.3	HUMAN	3-hydroxyacyl-CoA dehydrogenase type-2
868	Q9HC98	NEK6	2	2	7.3	1.63	9.6e-05											35714.7	HUMAN	Serine/threonine-protein kinase Nek6
869	P09622	DLD	1	1	3.9	2.94	3.1e-06											54177.7	HUMAN	Dihydrolipoyl dehydrogenase, mitochondrial
870	P12277	CKB	1	1	2.9	2.08	4.9e-05	1	1	4.2	0.34	0.0036	1	1	4.2	0.61	0.0028	42644.7	HUMAN	Creatine kinase B-type
871	P28482	MAPK1	1	1	4.2	2.93	2.1e-05	2	2	10.6	1.39	0.00051	1	1	4.2	2.87	0.0001	41390.1	HUMAN	Mitogen-activated protein kinase 1
872	Q9H9B4	SFXN1	1	1	4	2.92	8.4e-05						1	1	4.7	0.29	0.0032	35619.8	HUMAN	Sideroflexin-1
873	Q9NR50	EIF2B3	2	2	4.4	1.63	8.7e-05	1	1	2.7	0.44	0.0024						50240.8	HUMAN	Translation initiation factor eIF-2B subunit gamma
874	O95816	BAG2	1	1	7.6	2.91	7.5e-05											23772.1	HUMAN	BAG family molecular chaperone regulator 2
875	P17612	PRKACA	1	1	4.6	2.9	9.1e-05											40590	HUMAN	cAMP-dependent protein kinase catalytic subunit alpha
876	Q9NVI7	ATAD3A	2	2	5	1.95	0.0002						2	2	3.8	0.68	0.0016	71369.8	HUMAN	ATPase family AAA domain-containing protein 3A
876-1	Q5T9A4	ATAD3B	2	2	3.5	1.13	0.0021						2	2	3.7	0.68	0.0016	72573.6	HUMAN	ATPase family AAA domain-containing protein 3B
877	Q9BVJ6	UTP14A	2	2	3.1	1.51	0.00068											87978.6	HUMAN	U3 small nucleolar RNA-associated protein 14 homolog A
878	Q9Y241	HIGD1A	1	1	20.4	2.87	4.6e-05											10143	HUMAN	HIG1 domain family member 1A, mitochondrial
879	Q6PI48	DARS2	1	2	1.4	2.86	0.00011						1	1	1.4	1.85	0.00085	73563.3	HUMAN	Aspartate--tRNA ligase, mitochondrial
880	P62891	RPL39						1	1	19.6	1.75	0.0026	1	1	19.6	0.86	0.0029	6406.7	HUMAN	60S ribosomal protein L39
881	Q5SW79	CEP170	3	3	2.6	1.25	0.00053											175294	HUMAN	Centrosomal protein of 170 kDa
882	P31327	CPS1	1	1	0.9	2.85	4.9e-06											164941	HUMAN	Carbamoyl-phosphate synthase [ammonia], mitochondrial
883	Q06323	PSME1						1	1	5.6	2.85	3e-05						28723.3	HUMAN	Proteasome activator complex subunit 1
884	Q6NZ67	MZT2B	1	1	13.9	2.14	7.4e-05	1	1	13.9	2.42	4.2e-05	1	1	13.9	2.84	1.4e-05	16225.8	HUMAN	Mitotic-spindle organizing protein 2B
885	Q9BU61	NDUFAF3	1	1	7.6	2.61	2.4e-05	2	2	13.6	1.83	0.00016						20350.4	HUMAN	NADH dehydrogenase [ubiquinone] 1 alpha subcomplex assembly factor 3
886	P61088	UBE2N																17138	HUMAN	Ubiquitin-conjugating enzyme E2 N
887	Q5C9Z4	NOM1	3	3	5.3	1.58	0.00016											96258.2	HUMAN	Nucleolar MIF4G domain-containing protein 1
888	Q5TAQ9	DCAF8	2	2	5.5	1.81	9.3e-05											66852.8	HUMAN	DDB1- and CUL4-associated factor 8
889	Q9UNS2	COPS3						1	1	3.1	1.7	0.0017	1	1	3.1	2.77	0.00016	47873.6	HUMAN	COP9 signalosome complex subunit 3
890	P20248	CCNA2						2	2	8.6	1.72	0.00011						48551.2	HUMAN	Cyclin-A2
891	Q9H078	CLPB	2	2	4.4	1.49	0.00044	1	1	2.7	0.33	0.0074						78729.5	HUMAN	Caseinolytic peptidase B protein homolog
892	P0DP23	CALM1											1	1	9.4	2.74	4.8e-05	16837.7	HUMAN	Calmodulin-1
893	P60174	TPI1						1	1	6	2.74	3.1e-05						26669.7	HUMAN	Triosephosphate isomerase
894	Q9HCN4	GPN1	1	1	4.5	2.27	0.00011						1	1	4.5	2.74	3.1e-05	41740.5	HUMAN	GPN-loop GTPase 1
895	Q8TCN5	ZNF507	1	1	2	2.72	1.1e-05											105768	HUMAN	Zinc finger protein 507
896	O00506	STK25						1	1	3.1	2.7	0.00013						48112.1	HUMAN	Serine/threonine-protein kinase 25
897	Q9Y5X1	SNX9						1	1	2.4	2.69	7.7e-06						66592.2	HUMAN	Sorting nexin-9
898	Q9HAV7	GRPEL1																24279.3	HUMAN	GrpE protein homolog 1, mitochondrial
899	Q9Y5L0	TNPO3	1	1	2.7	2.67	8.8e-06											104204	HUMAN	Transportin-3
900	O14925	TIMM23	1	1	8.1	2.67	1.6e-05											21943.4	HUMAN	Mitochondrial import inner membrane translocase subunit Tim23
901	O94991	SLITRK5	2	2	2.3	1.5	0.00023											107487	HUMAN	SLIT and NTRK-like protein 5
902	Q96JB5	CDK5RAP3											1	1	2.8	2.65	2.6e-05	56921.2	HUMAN	CDK5 regulatory subunit-associated protein 3
903	P69849	NOMO3	1	1	1.2	2.63	2.6e-05											134135	HUMAN	Nodal modulator 3
904	Q9Y3A6	TMED5	1	2	10	2.63	9.6e-05											26005.1	HUMAN	Transmembrane emp24 domain-containing protein 5
905	P24522	GADD45A						1	1	6.7	1.75	0.00023						18335.9	HUMAN	Growth arrest and DNA damage-inducible protein GADD45 alpha
906	Q5JPH6	EARS2	1	1	1.9	0.41	0.0027	2	2	3.8	1.34	0.00045	1	1	1.9	1.56	0.00019	58689.1	HUMAN	Probable glutamate--tRNA ligase, mitochondrial
907	P06753	TPM3	1	1	5.3	2.62	5.4e-05											32950.2	HUMAN	Tropomyosin alpha-3 chain
908	Q03252	LMNB2	2	4	4.2	1.66	0.0011	2	2	3.9	0.85	0.0045						69949	HUMAN	Lamin-B2
909	Q86VS8	HOOK3	3	3	8.1	1.29	0.00096											83126.5	HUMAN	Protein Hook homolog 3
910	P22087	FBL	1	2	5.3	1.44	0.00023	1	1	4	2.52	2.6e-05	1	1	4	2.59	1.4e-05	33784.5	HUMAN	rRNA 2'-O-methyltransferase fibrillarin
911	P61803	DAD1	1	1	10.6	2.2	0.00013											12496.8	HUMAN	Dolichyl-diphosphooligosaccharide--protein glycosyltransferase subunit DAD1
912	Q9UBV8	PEF1						2	2	8.5	0.89	0.0023	2	2	4.6	1.86	0.0001	30381.2	HUMAN	Peflin
913	P62861	FAU	1	1	16.9	2.57	2.1e-05	1	1	16.9	1.48	0.00019						6647.9	HUMAN	40S ribosomal protein S30
914	Q58FG0	HSP90AA5P	2	2	7.5	1.79	6.1e-05											38738.3	HUMAN	Putative heat shock protein HSP 90-alpha A5
915	P07741	APRT						1	1	6.7	2.55	0.0004						19607.9	HUMAN	Adenine phosphoribosyltransferase
916	P28340	POLD1	2	2	2.5	1.29	0.0012											123632	HUMAN	DNA polymerase delta catalytic subunit
917	Q71SY5	MED25	1	1	2.5	2.53	1.2e-05											78171.4	HUMAN	Mediator of RNA polymerase II transcription subunit 25
918	Q99614	TTC1						1	2	3.4	2.52	0.00031						33526.4	HUMAN	Tetratricopeptide repeat protein 1
919	Q15427	SF3B4	1	1	3.3	1.35	0.00094											44386.1	HUMAN	Splicing factor 3B subunit 4
920	Q9BRP1	PDCD2L											1	1	3.6	2.49	2.8e-05	39417.1	HUMAN	Programmed cell death protein 2-like
921	Q96PU8	QKI	1	1	5	2.49	4.9e-05											37671	HUMAN	Protein quaking
922	Q01844	EWSR1	1	1	2.3	2.48	1.1e-05											68478.8	HUMAN	RNA-binding protein EWS
923	Q8WXX5	DNAJC9											1	1	4.2	2.46	0.00059	29910	HUMAN	DnaJ homolog subfamily C member 9
924	P68431	H3C1	1	1	8.1	2.45	0.00023	1	1	8.1	1.01	0.0029						15404.2	HUMAN	Histone H3.1
925	Q01813	PFKP	2	2	1.7	1.97	5.9e-05											85596.9	HUMAN	ATP-dependent 6-phosphofructokinase, platelet type
926	P33981	TTK	1	1	2.1	2.44	4.1e-05											97073.1	HUMAN	Dual specificity protein kinase TTK
927	O60499	STX10						1	1	6.4	2.43	2.2e-05						28114.3	HUMAN	Syntaxin-10
928	O00217	NDUFS8						1	1	4.3	2.43	0.00019	1	1	4.3	1.07	0.0053	23705.3	HUMAN	NADH dehydrogenase [ubiquinone] iron-sulfur protein 8, mitochondrial
929	Q8ND04	SMG8	1	1	2.4	2.42	4.5e-05											109685	HUMAN	Protein SMG8
930	Q9NPA8	ENY2	1	1	16.8	2.42	8e-05	1	1	16.8	1.01	0.00064						11528.7	HUMAN	Transcription and mRNA export factor ENY2
931	P49591	SARS1	1	1	4.7	2.42	1e-05											58777.8	HUMAN	Serine--tRNA ligase, cytoplasmic
932	P52434	POLR2H	1	1	10.7	2.4	0.00018											17143.5	HUMAN	DNA-directed RNA polymerases I, II, and III subunit RPABC3
933	Q99436	PSMB7	2	3	10.5	1.49	0.00037	1	1	6.9	2.4	9.2e-05	1	1	6.9	0.65	0.004	29965.7	HUMAN	Proteasome subunit beta type-7
934	O00268	TAF4	1	1	1.8	2.4	2.4e-05											110115	HUMAN	Transcription initiation factor TFIID subunit 4
935	P22105	TNXB	1	1	0.3	2.38	3.3e-05											458392	HUMAN	Tenascin-X
936	P09132	SRP19											1	1	8.3	2.37	3.8e-05	16155.8	HUMAN	Signal recognition particle 19 kDa protein
937	Q9Y3F4	STRAP	1	1	3.1	2.37	5.2e-05											38438.6	HUMAN	Serine-threonine kinase receptor-associated protein
938	Q92845	KIFAP3	2	2	2.9	1.61	0.0012											91206	HUMAN	Kinesin-associated protein 3
939	Q8WVX9	FAR1	2	2	4.9	1.34	0.0005											59357.3	HUMAN	Fatty acyl-CoA reductase 1
940	Q13608	PEX6	1	1	1.7	2.36	2.5e-05											104062	HUMAN	Peroxisome assembly factor 2
941	Q8N5K1	CISD2						1	1	8.9	2.36	1.1e-05						15278.3	HUMAN	CDGSH iron-sulfur domain-containing protein 2
942	Q15813	TBCE						2	12	1.5	1.52	0.00044	2	10	1.5	1.16	0.00084	59346.7	HUMAN	Tubulin-specific chaperone E
943	P08236	GUSB	1	1	4	2.34	3.5e-05											74732.6	HUMAN	Beta-glucuronidase
944	Q13308	PTK7	2	2	3.1	1.27	0.00065											118393	HUMAN	Inactive tyrosine-protein kinase 7
945	P21912	SDHB	1	1	4.3	0.66	0.0015	1	1	5	2.03	5.5e-05	2	3	8.2	1.32	0.0016	31630	HUMAN	Succinate dehydrogenase [ubiquinone] iron-sulfur subunit, mitochondrial
946	Q4VCS5	AMOT	2	2	3.1	1.61	9.1e-05											118086	HUMAN	Angiomotin
947	Q8IZH2	XRN1	2	2	1.3	1.46	0.00058											194109	HUMAN	5'-3' exoribonuclease 1
948	P09497	CLTB											1	1	7	2.31	2.3e-05	25190.7	HUMAN	Clathrin light chain B
949	Q9BRX2	PELO	1	1	3.4	2.31	8.1e-05											43359.5	HUMAN	Protein pelota homolog
950	Q92896	GLG1	1	1	0.9	2.31	6.8e-05											134553	HUMAN	Golgi apparatus protein 1
951	P46779	RPL28																15747.6	HUMAN	60S ribosomal protein L28
952	O15399	GRIN2D						2	2	4.7	1.66	0.00036						143754	HUMAN	Glutamate receptor ionotropic, NMDA 2D
953	P51648	ALDH3A2						1	1	2.7	1.54	0.00019	1	1	2.7	1.63	0.0002	54848.3	HUMAN	Aldehyde dehydrogenase family 3 member A2
954	Q5T160	RARS2						1	1	2.1	1.34	0.00054	2	2	4.2	1.56	0.00057	65505.9	HUMAN	Probable arginine--tRNA ligase, mitochondrial
955	P10398	ARAF	1	1	1.8	2.28	0.00016											67586	HUMAN	Serine/threonine-protein kinase A-Raf
956	P37198	NUP62	3	3	9.6	1.08	0.00063						1	1	4.2	1.36	0.00021	53255.4	HUMAN	Nuclear pore glycoprotein p62
957	Q9BZF1	OSBPL8	1	1	1.2	2.26	0.00031											101196	HUMAN	Oxysterol-binding protein-related protein 8
958	O75937	DNAJC8	2	2	7.9	1.35	0.00037											29841.9	HUMAN	DnaJ homolog subfamily C member 8
959	Q96AY3	FKBP10	2	3	3.6	1.55	0.00075	1	1	2.1	1.32	0.00068						64245.6	HUMAN	Peptidyl-prolyl cis-trans isomerase FKBP10
960	Q07866	KLC1	1	1	2.3	2.24	9.4e-05											65310.1	HUMAN	Kinesin light chain 1
961	O75643	SNRNP200	1	1	0.9	2.23	4.1e-05											244510	HUMAN	U5 small nuclear ribonucleoprotein 200 kDa helicase
962	P16278	GLB1	1	1	1.5	2.22	5.2e-05											76075.5	HUMAN	Beta-galactosidase
963	Q9BW61	DDA1	1	1	11.8	0.66	0.0029	1	1	11.8	2.22	8.5e-05						11835.4	HUMAN	DET1- and DDB1-associated protein 1
964	O95817	BAG3	1	1	2.3	2.21	0.00016											61595.2	HUMAN	BAG family molecular chaperone regulator 3
965	Q7Z4R8	C6orf120	1	1	11	2.2	9.8e-06											20772.6	HUMAN	UPF0669 protein C6orf120
966	Q7Z353	HDX	1	2	1.9	2.2	0.00011											77206.4	HUMAN	Highly divergent homeobox
967	P18074	ERCC2	1	1	2	2.19	3.4e-05											86910	HUMAN	General transcription and DNA repair factor IIH helicase subunit XPD
968	Q9Y5Q9	GTF3C3	2	2	3.7	1.39	0.0011											101273	HUMAN	General transcription factor 3C polypeptide 3
969	Q99848	EBNA1BP2																34852.2	HUMAN	Probable rRNA-processing protein EBP2
970	Q96JB2	COG3	1	1	1.9	2.15	0.00031											94096.7	HUMAN	Conserved oligomeric Golgi complex subunit 3
971	P27708	CAD	1	1	0.6	2.14	0.00034											242986	HUMAN	CAD protein
972	Q96A49	SYAP1											2	2	6.8	1.22	0.00028	39933.7	HUMAN	Synapse-associated protein 1
973	P07197	NEFM	2	2	1.7	1.77	0.00011											102473	HUMAN	Neurofilament medium polypeptide
974	Q99525	H4C7						1	1	10.2	2.11	0.00046	1	1	10.2	0.41	0.0031	11009.2	HUMAN	Histone H4-like protein type G
975	P62910	RPL32	1	1	12.6	0.73	0.0017											15859.9	HUMAN	60S ribosomal protein L32
976	Q86XP3	DDX42	3	3	3.5	1.28	0.00096											102976	HUMAN	ATP-dependent RNA helicase DDX42
977	P23284	PPIB						1	1	6	2.11	8.6e-05	1	1	6	2.08	5.8e-05	23742.7	HUMAN	Peptidyl-prolyl cis-trans isomerase B
978	Q00994	BEX3	1	1	32.4	2.1	6e-05											12958.6	HUMAN	Protein BEX3
979	Q8TC12	RDH11	1	1	4.1	2.08	9.9e-05											35386.5	HUMAN	Retinol dehydrogenase 11
980	Q16563	SYPL1	1	1	4.2	1.94	0.00014	1	1	4.2	0.93	0.0015						28565.5	HUMAN	Synaptophysin-like protein 1
981	Q8N9N2	ASCC1	2	2	7.8	1.61	0.00022											45509.9	HUMAN	Activating signal cointegrator 1 complex subunit 1
982	Q9UET6	FTSJ1	1	1	4	2.07	2.2e-05											36079.4	HUMAN	Putative tRNA (cytidine(32)/guanosine(34)-2'-O)-methyltransferase
983	P63151	PPP2R2A																51692.5	HUMAN	Serine/threonine-protein phosphatase 2A 55 kDa regulatory subunit B alpha isoform
984	O14579	COPE	1	2	6.8	2.06	0.00012											34482.3	HUMAN	Coatomer subunit epsilon
985	P15170	GSPT1	1	1	3.2	2.06	6e-05											55756.4	HUMAN	Eukaryotic peptide chain release factor GTP-binding subunit ERF3A
986	P46087	NOP2	1	1	1.8	2.06	6.9e-05											89302.5	HUMAN	Probable 28S rRNA (cytosine(4447)-C(5))-methyltransferase
987	Q12996	CSTF3	1	1	1.8	2.05	9.8e-05											82922.3	HUMAN	Cleavage stimulation factor subunit 3
988	Q00059	TFAM	1	1	4.9	2.04	6.6e-05											29096.9	HUMAN	Transcription factor A, mitochondrial
989	Q8TDP1	RNASEH2C						2	2	7.9	1.54	0.00031						17840.3	HUMAN	Ribonuclease H2 subunit C
990	O95292	VAPB						1	1	4.9	2.03	9.6e-05	1	2	4.9	1.62	0.00044	27228.6	HUMAN	Vesicle-associated membrane protein-associated protein B/C
991	O00299	CLIC1	1	1	5	2	7e-05											26923	HUMAN	Chloride intracellular channel protein 1
992	Q9UKN8	GTF3C4	1	1	2.3	2	6.9e-05											91983.2	HUMAN	General transcription factor 3C polypeptide 4
993	Q5T8P6	RBM26	1	1	1.2	1.99	0.00016											113598	HUMAN	RNA-binding protein 26
994	Q9BXR0	QTRT1											2	2	7.7	1.32	0.001	44048.1	HUMAN	Queuine tRNA-ribosyltransferase catalytic subunit 1
995	Q9Y224	RTRAF						2	2	12.3	1.38	0.0007						28068.3	HUMAN	RNA transcription, translation and transport factor protein
996	Q6PCB5	RSBN1L	2	3	3.1	1.47	0.0003											94870.4	HUMAN	Lysine-specific demethylase RSBN1L
997	Q8IVL6	P3H3						1	1	2	1.92	0.00011	1	1	2	0.7	0.0013	81837.3	HUMAN	Prolyl 3-hydroxylase 3
998	Q9NYF3	FAM53C						2	2	7.1	1.09	0.0032						43091.8	HUMAN	Protein FAM53C
999	Q9UPN9	TRIM33	1	1	1.2	1.92	9.6e-05											122534	HUMAN	E3 ubiquitin-protein ligase TRIM33
1000	P42771	CDKN2A						1	1	10.9	1.92	0.00022	1	1	10.9	1.11	0.0027	16532.8	HUMAN	Cyclin-dependent kinase inhibitor 2A
1001	Q53ET0	CRTC2	2	2	5.3	1.36	0.0012											73302.4	HUMAN	CREB-regulated transcription coactivator 2
1002	P61224	RAP1B	1	1	6	1.34	0.00091	1	1	6.5	1.9	0.0002						20825	HUMAN	Ras-related protein Rap-1b
1003	P57105	SYNJ2BP						1	1	12.4	1.9	0.00018						15928.2	HUMAN	Synaptojanin-2-binding protein
1004	Q9NWB7	IFT57						1	1	4.4	1.89	0.00018						49108.8	HUMAN	Intraflagellar transport protein 57 homolog
1005	Q14244	MAP7	1	1	1.9	1.89	5.9e-05											84052.4	HUMAN	Ensconsin
1006	Q9UPT5	EXOC7	2	3	3.7	1.31	0.0012											83382.6	HUMAN	Exocyst complex component 7
1007	P18031	PTPN1																49967.3	HUMAN	Tyrosine-protein phosphatase non-receptor type 1
1008	Q9H5H4	ZNF768	1	1	1.9	1.88	5.9e-05											60229.2	HUMAN	Zinc finger protein 768
1009	Q96A26	FAM162A	1	1	13	1.88	0.0005											17342.5	HUMAN	Protein FAM162A
1010	P49419	ALDH7A1						1	1	2.6	1.88	8.7e-05						58487.7	HUMAN	Alpha-aminoadipic semialdehyde dehydrogenase
1011	P15311	EZR	2	2	4.1	1.17	0.00081						1	1	1.7	1.25	0.00049	69413.4	HUMAN	Ezrin
1012	P62714	PPP2CB																35575.4	HUMAN	Serine/threonine-protein phosphatase 2A catalytic subunit beta isoform
1013	O43542	XRCC3	1	1	4	1.87	4.6e-05											37850.1	HUMAN	DNA repair protein XRCC3
1014	Q01826	SATB1	2	2	2.8	1.21	0.00056											85957.7	HUMAN	DNA-binding protein SATB1
1015	P05783	KRT18	1	1	2.1	1.52	0.0033	1	1	3	1.87	0.0003						48058.2	HUMAN	Keratin, type I cytoskeletal 18
1016	Q02487	DSC2	1	1	1.7	1.86	0.00015											99962.6	HUMAN	Desmocollin-2
1017	P30041	PRDX6	1	1	9.8	1.85	6.2e-05	2	2	9.8	0.33	0.0031						25035.2	HUMAN	Peroxiredoxin-6
1018	Q5SWX8	ODR4	1	1	2.6	1.85	0.00044											51103.6	HUMAN	Protein odr-4 homolog
1019	Q9BYN8	MRPS26	1	1	4.4	1.85	0.00029											24211.9	HUMAN	28S ribosomal protein S26, mitochondrial
1020	Q9H7D7	WDR26	1	1	2	1.84	5.7e-05											72124.6	HUMAN	WD repeat-containing protein 26
1021	P16152	CBR1						2	2	8.7	1.38	0.00089						30375.2	HUMAN	Carbonyl reductase [NADPH] 1
1022	Q96F45	ZNF503						1	1	1.9	1.83	8.3e-05						62555.3	HUMAN	Zinc finger protein 503
1023	Q8N442	GUF1	1	1	1.8	1.82	0.00013											74328.5	HUMAN	Translation factor GUF1, mitochondrial
1024	O15067	PFAS	3	3	3.7	0.77	0.0022											144736	HUMAN	Phosphoribosylformylglycinamidine synthase
1025	P38159	RBMX						1	1	3.3	0.79	0.0019	1	1	4.6	1.8	8.8e-05	42332.2	HUMAN	RNA-binding motif protein, X chromosome
1026	P39023	RPL3	1	1	6.7	1.8	8.9e-05	1	2	6.7	0.53	0.0029						46109.3	HUMAN	60S ribosomal protein L3
1027	Q96GM8	TOE1	2	2	6.7	1.3	0.00023											56548.3	HUMAN	Target of EGR1 protein 1
1028	Q53EL6	PDCD4	2	2	6.4	1.47	0.00027											51735.7	HUMAN	Programmed cell death protein 4
1029	Q9NZB2	FAM120A	3	3	3.6	1.21	0.00038											121889	HUMAN	Constitutive coactivator of PPAR-gamma-like protein 1
1030	O94822	LTN1	1	1	0.7	1.78	0.00017											200554	HUMAN	E3 ubiquitin-protein ligase listerin
1031	Q9H2M9	RAB3GAP2	1	1	0.8	1.78	0.00037											155986	HUMAN	Rab3 GTPase-activating protein non-catalytic subunit
1032	Q15054	POLD3	1	1	2.8	1.77	0.0013											51400.7	HUMAN	DNA polymerase delta subunit 3
1033	Q92890	UFD1	1	1	7.8	1.23	0.00031	1	1	3.9	1.76	0.00018						34500.6	HUMAN	Ubiquitin recognition factor in ER-associated degradation protein 1
1034	Q86TI2	DPP9	1	1	2.7	1.76	0.00034											98264.2	HUMAN	Dipeptidyl peptidase 9
1035	Q9UI10	EIF2B4	1	1	2.5	1.76	0.00033	1	1	1.9	0.49	0.0075						57557.7	HUMAN	Translation initiation factor eIF-2B subunit delta
1036	Q9H857	NT5DC2	2	2	6.2	1.03	0.00064											60719.2	HUMAN	5'-nucleotidase domain-containing protein 2
1037	P17693	HLA-G	1	1	3.8	1.75	0.00068											38224.5	HUMAN	HLA class I histocompatibility antigen, alpha chain G
1038	Q9Y3C6	PPIL1	1	1	10.2	1.75	0.00015											18237	HUMAN	Peptidyl-prolyl cis-trans isomerase-like 1
1039	Q8N8J6	ZNF615						1	5	2.1	1.75	0.0015	1	4	2.1	1.36	0.0029	83739.6	HUMAN	Zinc finger protein 615
1040	P14174	MIF						2	2	10.4	1.22	0.00056	1	1	10.4	0.7	0.0012	12476.4	HUMAN	Macrophage migration inhibitory factor
1041	P0CB38	PABPC4L	1	1	3.2	1.73	0.00076											41854.3	HUMAN	Polyadenylate-binding protein 4-like
1042	Q8NCA5	FAM98A	1	1	2.9	1.72	0.00015											55273	HUMAN	Protein FAM98A
1043	P04183	TK1						2	2	13.2	1.25	0.0006	1	1	7.7	0.86	0.0042	25468.9	HUMAN	Thymidine kinase, cytosolic
1044	Q9BZF9	UACA																162507	HUMAN	Uveal autoantigen with coiled-coil domains and ankyrin repeats
1045	Q92620	DHX38	1	1	1	1.7	0.00039											140504	HUMAN	Pre-mRNA-splicing factor ATP-dependent RNA helicase PRP16
1046	P49006	MARCKSL1	1	1	19.5	1.69	0.00016											19528.9	HUMAN	MARCKS-related protein
1047	Q96KG9	SCYL1	1	1	4.6	1.68	0.00012											89632.1	HUMAN	N-terminal kinase-like protein
1048	O00505	KPNA3						1	1	2.5	1.66	0.00067						57811.4	HUMAN	Importin subunit alpha-4
1049	P39687	ANP32A						1	1	5.6	1.65	0.00041						28585.6	HUMAN	Acidic leucine-rich nuclear phosphoprotein 32 family member A
1050	Q9H3G5	CPVL	1	1	2.7	0.89	0.00086											54164.3	HUMAN	Probable serine carboxypeptidase CPVL
1051	Q14807	KIF22						1	5	1.8	1.59	0.00086	1	2	1.8	1.22	0.0013	73262.8	HUMAN	Kinesin-like protein KIF22
1052	Q9Y2Z0	SUGT1	1	1	4.1	1.63	8.2e-05											41024.4	HUMAN	Protein SGT1 homolog
1053	Q96BP2	CHCHD1											1	1	16.1	1.62	7.7e-05	13474.9	HUMAN	Coiled-coil-helix-coiled-coil-helix domain-containing protein 1
1054	O15084	ANKRD28	1	1	0.9	1.62	1.7e-05											112967	HUMAN	Serine/threonine-protein phosphatase 6 regulatory ankyrin repeat subunit A
1055	O75127	PTCD1	2	2	2.9	1.33	0.00032											78856.4	HUMAN	Pentatricopeptide repeat-containing protein 1, mitochondrial
1056	Q9H7E9	C8orf33						1	1	4.8	1.61	0.00029	1	1	4.8	1.36	0.00046	24992.7	HUMAN	UPF0488 protein C8orf33
1057	P25685	DNAJB1	2	2	8.2	0.9	0.0014											38044.4	HUMAN	DnaJ homolog subfamily B member 1
1058	Q04760	GLO1						1	1	10.9	1.6	0.0002						20777.9	HUMAN	Lactoylglutathione lyase
1059	Q9P2R7	SUCLA2	1	1	2.4	1.59	0.0005											50317.7	HUMAN	Succinate--CoA ligase [ADP-forming] subunit beta, mitochondrial
1060	Q8N183	NDUFAF2																19856.5	HUMAN	NADH dehydrogenase [ubiquinone] 1 alpha subcomplex assembly factor 2
1061	P82663	MRPS25	1	1	9.8	1.59	0.0001	1	1	9.8	0.6	0.0055						20116.6	HUMAN	28S ribosomal protein S25, mitochondrial
1062	P29597	TYK2	1	1	1.3	1.56	0.0003											133651	HUMAN	Non-receptor tyrosine-protein kinase TYK2
1063	Q14247	CTTN	1	1	2.4	1.56	0.00015											61586.6	HUMAN	Src substrate cortactin
1064	Q96DF8	ESS2	1	1	4.2	1.56	0.00031											52568.5	HUMAN	Splicing factor ESS-2 homolog
1065	Q5H9R7	PPP6R3	4	4	4.9	0.54	0.0086											97670	HUMAN	Serine/threonine-protein phosphatase 6 regulatory subunit 3
1066	P07099	EPHX1																52949.3	HUMAN	Epoxide hydrolase 1
1067	Q8TF46	DIS3L	1	1	1.2	1.54	0.00014											120788	HUMAN	DIS3-like exonuclease 1
1068	Q96GA3	LTV1											1	1	2.5	1.54	0.00014	54855.4	HUMAN	Protein LTV1 homolog
1069	Q8WV41	SNX33						1	1	2.1	1.54	0.00062						65265.1	HUMAN	Sorting nexin-33
1070	Q6PD62	CTR9	1	1	0.9	1.54	0.00025											133503	HUMAN	RNA polymerase-associated protein CTR9 homolog
1071	O43617	TRAPPC3											1	1	8.3	1.53	0.0004	20274.3	HUMAN	Trafficking protein particle complex subunit 3
1072	Q15477	SKIV2L	1	1	1.4	1.52	0.00044											137756	HUMAN	Helicase SKI2W
1073	Q9NQT4	EXOSC5																25249.2	HUMAN	Exosome complex component RRP46
1074	Q7Z6J9	TSEN54						1	1	2.7	1.51	0.00025						58819.8	HUMAN	tRNA-splicing endonuclease subunit Sen54
1075	Q99653	CHP1	1	1	8.2	1.37	0.00052											22456.4	HUMAN	Calcineurin B homologous protein 1
1076	Q9BVQ7	SPATA5L1	2	2	2.7	1.23	0.00058											80711	HUMAN	Spermatogenesis-associated protein 5-like protein 1
1077	Q9Y3B9	RRP15																31484.5	HUMAN	RRP15-like protein
1078	Q6QNY1	BLOC1S2											1	1	8.5	1.47	0.00056	15961.3	HUMAN	Biogenesis of lysosome-related organelles complex 1 subunit 2
1079	Q5TAA0	TTC22						1	3	3.5	1.11	0.0021	1	4	3.5	1.47	0.0014	63361.9	HUMAN	Tetratricopeptide repeat protein 22
1080	Q9UH62	ARMCX3						2	9	12.7	0.75	0.003	1	8	6.3	0.89	0.0014	42501	HUMAN	Armadillo repeat-containing X-linked protein 3
1081	A1L0T0	ILVBL						1	9	1.4	1.46	0.0023	1	10	1.4	1.41	0.0028	67868.3	HUMAN	2-hydroxyacyl-CoA lyase 2
1082	P22830	FECH	2	2	7.8	1.1	0.00066											47862.6	HUMAN	Ferrochelatase, mitochondrial
1083	Q9NYJ8	TAB2	2	2	4.2	0.81	0.0017											76494.8	HUMAN	TGF-beta-activated kinase 1 and MAP3K7-binding protein 2
1084	O75787	ATP6AP2						1	1	5.1	1.45	0.00039						39008.3	HUMAN	Renin receptor
1085	P04085	PDGFA						1	1	3.8	1.44	0.00029	1	1	3.8	0.51	0.007	24043.2	HUMAN	Platelet-derived growth factor subunit A
1086	O95163	ELP1	2	2	2.1	0.96	0.0013											150256	HUMAN	Elongator complex protein 1
1087	Q9BVG4	PBDC1						1	1	4.3	1.44	0.0006						26057	HUMAN	Protein PBDC1
1088	Q8IWC1	MAP7D3	3	3	4.2	0.62	0.0035											98430.1	HUMAN	MAP7 domain-containing protein 3
1089	Q9HCK1	ZDBF2	2	2	1.1	1.08	0.0007											265620	HUMAN	DBF4-type zinc finger-containing protein 2
1090	Q99470	SDF2	1	1	10.9	1.44	0.0002											23026	HUMAN	Stromal cell-derived factor 2
1091	Q96F86	EDC3						3	3	9.1	0.74	0.002						56078	HUMAN	Enhancer of mRNA-decapping protein 3
1092	P52907	CAPZA1	2	2	10.5	0.77	0.0011											32923	HUMAN	F-actin-capping protein subunit alpha-1
1093	Q15437	SEC23B	1	1	2.3	1.41	0.00031											86480	HUMAN	Protein transport protein Sec23B
1094	Q9Y6W5	WASF2						1	2	3.8	1.41	0.00025						54284.5	HUMAN	Wiskott-Aldrich syndrome protein family member 2
1095	P68400	CSNK2A1											1	1	3.8	1.4	0.00031	45144	HUMAN	Casein kinase II subunit alpha
1096	Q2NL82	TSR1	1	1	1.4	1.4	0.00053											91810.8	HUMAN	Pre-rRNA-processing protein TSR1 homolog
1097	P14314	PRKCSH						1	1	1.9	1.35	0.00099	1	1	2.1	0.75	0.0037	59425.9	HUMAN	Glucosidase 2 subunit beta
1098	Q99570	PIK3R4	2	2	2.1	0.8	0.0017											153105	HUMAN	Phosphoinositide 3-kinase regulatory subunit 4
1099	Q6UX04	CWC27	1	1	7.2	1.38	0.00038											53847.5	HUMAN	Spliceosome-associated protein CWC27 homolog
1100	O15264	MAPK13											1	1	2.2	1.36	0.0048	42090	HUMAN	Mitogen-activated protein kinase 13
1101	Q15003	NCAPH	1	1	1.8	1.36	0.00054											82563.9	HUMAN	Condensin complex subunit 2
1102	Q96RU2	USP28	2	2	2.5	0.7	0.0024											122492	HUMAN	Ubiquitin carboxyl-terminal hydrolase 28
1103	O43837	IDH3B	1	1	4.4	0.95	0.00092	1	1	3.4	1.34	0.0002						42184.1	HUMAN	Isocitrate dehydrogenase [NAD] subunit beta, mitochondrial
1104	O75616	ERAL1	1	1	3.9	1.34	0.00086											48350.5	HUMAN	GTPase Era, mitochondrial
1105	P20042	EIF2S2	1	1	3	1.31	0.00016											38388.7	HUMAN	Eukaryotic translation initiation factor 2 subunit 2
1106	O00763	ACACB						2	11	0.9	0.66	0.0075						276543	HUMAN	Acetyl-CoA carboxylase 2
1107	O75330	HMMR	1	1	1.7	1.29	0.0042											84101.1	HUMAN	Hyaluronan mediated motility receptor
1108	O15270	SPTLC2	1	1	2.7	1.29	0.00056											62924.9	HUMAN	Serine palmitoyltransferase 2
1109	Q3MHD2	LSM12																21700.9	HUMAN	Protein LSM12 homolog
1110	P57078	RIPK4	1	1	1.8	1.27	0.00029											91611.6	HUMAN	Receptor-interacting serine/threonine-protein kinase 4
1111	E9PAV3	NACA	2	2	1.8	1.02	0.00091											205423	HUMAN	Nascent polypeptide-associated complex subunit alpha, muscle-specific form
1112	Q9BPX3	NCAPG	2	2	2.5	0.74	0.007											114335	HUMAN	Condensin complex subunit 3
1113	Q7Z4H8	POGLUT3																58573	HUMAN	Protein O-glucosyltransferase 3
1114	Q8WYL5	SSH1											1	1	1.3	1.24	0.0044	115512	HUMAN	Protein phosphatase Slingshot homolog 1
1115	Q9Y3C1	NOP16						1	1	7.9	1.24	0.00055						21188.5	HUMAN	Nucleolar protein 16
1116	Q6NUQ4	TMEM214	1	1	1.7	1.24	0.00045											77151.3	HUMAN	Transmembrane protein 214
1117	Q9BVC6	TMEM109						1	1	4.9	1.23	0.00044						26210.2	HUMAN	Transmembrane protein 109
1118	Q13155	AIMP2											1	1	2.8	1.23	0.00081	35349.1	HUMAN	Aminoacyl tRNA synthase complex-interacting multifunctional protein 2
1119	Q15120	PDK3	1	1	3.2	1.23	0.0016											46939.3	HUMAN	[Pyruvate dehydrogenase (acetyl-transferring)] kinase isozyme 3, mitochondrial
1120	O75976	CPD	3	3	2.6	1	0.001											152932	HUMAN	Carboxypeptidase D
1121	O43819	SCO2						1	1	13.9	1.21	0.00065						29810.2	HUMAN	Protein SCO2 homolog, mitochondrial
1122	P06737	PYGL	4	4	7.3	0.85	0.0014											97149.4	HUMAN	Glycogen phosphorylase, liver form
1123	O15355	PPM1G											2	2	4.8	0.97	0.00083	59272.1	HUMAN	Protein phosphatase 1G
1124	Q12962	TAF10	1	1	11.5	1.21	0.00035											21711.5	HUMAN	Transcription initiation factor TFIID subunit 10
1125	P37268	FDFT1											1	1	3.1	1.2	0.00073	48115.7	HUMAN	Squalene synthase
1126	P51959	CCNG1																34074.3	HUMAN	Cyclin-G1
1127	Q658Y4	FAM91A1	2	2	2.5	0.83	0.00089											93909.8	HUMAN	Protein FAM91A1
1128	Q00577	PURA						1	1	7.1	1.19	0.00054						34911	HUMAN	Transcriptional activator protein Pur-alpha
1129	Q7LGA3	HS2ST1																41881.6	HUMAN	Heparan sulfate 2-O-sulfotransferase 1
1130	Q9NQH7	XPNPEP3	1	3	1.4	1.18	0.002											57034.1	HUMAN	Xaa-Pro aminopeptidase 3
1131	P42356	PI4KA	1	1	0.6	1.18	0.0015											236833	HUMAN	Phosphatidylinositol 4-kinase alpha
1132	Q86Y82	STX12											1	1	5.4	1.17	0.00061	31642.2	HUMAN	Syntaxin-12
1133	Q9UNE7	STUB1											1	1	4	1.15	0.00071	34856.5	HUMAN	E3 ubiquitin-protein ligase CHIP
1134	P55769	SNU13											1	1	9.4	1.15	0.00074	14173.7	HUMAN	NHP2-like protein 1
1135	Q86U44	METTL3	1	1	1.9	1.15	0.0006											64474.5	HUMAN	N6-adenosine-methyltransferase catalytic subunit
1136	Q9Y2L1	DIS3	3	3	3.9	0.59	0.0089											109004	HUMAN	Exosome complex exonuclease RRP44
1137	O95202	LETM1	2	2	2.7	1.1	0.0003											83354.9	HUMAN	Mitochondrial proton/calcium exchanger protein
1138	Q9UJY4	GGA2	1	1	2	1.13	0.0018											67150.9	HUMAN	ADP-ribosylation factor-binding protein GGA2
1139	Q8IZP0	ABI1						1	1	2.2	1.13	0.0014						55081.3	HUMAN	Abl interactor 1
1140	O14737	PDCD5						1	1	8.8	0.98	0.0018	2	2	17.6	0.78	0.0041	14285.2	HUMAN	Programmed cell death protein 5
1141	Q9P227	ARHGAP23	1	1	1.2	0.95	0.007											162193	HUMAN	Rho GTPase-activating protein 23
1142	Q8NG27	PJA1	1	2	2.2	1.12	0.00086											71003.1	HUMAN	E3 ubiquitin-protein ligase Praja-1
1143	P29144	TPP2	2	2	2.1	0.57	0.0058						1	1	1.4	0.69	0.0027	138351	HUMAN	Tripeptidyl-peptidase 2
1144	Q8N6R0	EEF1AKNMT											1	1	2.1	1.09	0.0011	78768.6	HUMAN	eEF1A lysine and N-terminal methyltransferase
1145	P24666	ACP1											1	1	7	1.08	0.0036	18042.7	HUMAN	Low molecular weight phosphotyrosine protein phosphatase
1146	Q9UHR5	SAP30BP	1	1	4.9	1.08	0.00032											33870.7	HUMAN	SAP30-binding protein
1147	Q96J01	THOC3	1	2	2.8	0.76	0.002	1	1	2.8	1.06	0.0011						38772	HUMAN	THO complex subunit 3
1148	O14593	RFXANK						1	1	5	1.06	0.0013						28102.6	HUMAN	DNA-binding protein RFXANK
1149	Q05397	PTK2	1	1	1.8	1.06	0.00045											119234	HUMAN	Focal adhesion kinase 1
1150	Q9Y5Q8	GTF3C5	1	1	2.5	1.06	0.0032											59571.3	HUMAN	General transcription factor 3C polypeptide 5
1151	P15086	CPB1						1	1	4.6	1.05	0.00082						47367.9	HUMAN	Carboxypeptidase B
1152	Q9BZE4	GTPBP4																73965.2	HUMAN	GTP-binding protein 4
1153	O00192	ARVCF	2	2	4.2	0.81	0.0012											104643	HUMAN	Armadillo repeat protein deleted in velo-cardio-facial syndrome
1154	O15127	SCAMP2	1	1	3.6	1.04	0.00033											36649.2	HUMAN	Secretory carrier-associated membrane protein 2
1155	O14776	TCERG1	1	1	0.8	1.03	0.0029											123902	HUMAN	Transcription elongation regulator 1
1156	Q9Y6Y8	SEC23IP	1	1	1.1	1.03	0.0015											111077	HUMAN	SEC23-interacting protein
1157	O75390	CS						1	1	2.4	0.92	0.001	1	1	2.4	1.02	0.0005	51712.9	HUMAN	Citrate synthase, mitochondrial
1158	Q99720	SIGMAR1											1	1	5.8	1.02	0.00058	25127.9	HUMAN	Sigma non-opioid intracellular receptor 1
1159	O75794	CDC123						1	1	3	1.01	0.00092						39135.1	HUMAN	Cell division cycle protein 123 homolog
1160	P35914	HMGCL	1	1	3.4	1	0.0015											34360.5	HUMAN	Hydroxymethylglutaryl-CoA lyase, mitochondrial
1161	Q9NX63	CHCHD3	1	1	6.6	1	0.00016											26152.6	HUMAN	MICOS complex subunit MIC19
1162	Q9Y639	NPTN	1	1	2.5	1	0.0033											44387.6	HUMAN	Neuroplastin
1163	Q08209	PPP3CA																58688.4	HUMAN	Serine/threonine-protein phosphatase 2B catalytic subunit alpha isoform
1164	Q8N2K0	ABHD12						1	1	2	0.99	0.002						45097.1	HUMAN	Lysophosphatidylserine lipase ABHD12
1165	P51153	RAB13						1	1	5.4	0.99	0.0058						22774.3	HUMAN	Ras-related protein Rab-13
1166	O60524	NEMF	1	1	1.3	0.99	0.0011											122955	HUMAN	Nuclear export mediator factor NEMF
1167	Q08554	DSC1						1	1	1.7	0.97	0.00055						99987.7	HUMAN	Desmocollin-1
1168	Q99567	NUP88	1	1	3.5	0.97	0.00099											83542.7	HUMAN	Nuclear pore complex protein Nup88
1169	P47756	CAPZB	1	1	5.1	0.97	0.0015											31350.8	HUMAN	F-actin-capping protein subunit beta
1170	P0C7P4	UQCRFS1P1	1	1	7.8	0.97	0.00069											30815.6	HUMAN	Putative cytochrome b-c1 complex subunit Rieske-like protein 1
1171	Q9HCJ0	TNRC6C	1	1	0.8	0.96	0.0016											175966	HUMAN	Trinucleotide repeat-containing gene 6C protein
1172	P29401	TKT	1	1	3	0.96	0.00089											67878.2	HUMAN	Transketolase
1173	Q96JH7	VCPIP1	2	2	2.2	0.81	0.0015											134322	HUMAN	Deubiquitinating protein VCPIP1
1174	P11802	CDK4											1	1	4.3	0.94	0.00074	33730.1	HUMAN	Cyclin-dependent kinase 4
1175	Q5JVF3	PCID2	1	1	4	0.94	0.0011											46030.4	HUMAN	PCI domain-containing protein 2
1176	P62310	LSM3	1	1	11.8	0.93	0.0007						1	1	11.8	0.61	0.0018	11845.5	HUMAN	U6 snRNA-associated Sm-like protein LSm3
1177	Q6P4F7	ARHGAP11A											1	4	0.8	0.92	0.0084	113867	HUMAN	Rho GTPase-activating protein 11A
1178	Q9UK41	VPS28	1	1	12.7	0.92	0.0016	1	2	5	0.56	0.0039						25425.4	HUMAN	Vacuolar protein sorting-associated protein 28 homolog
1179	P28715	ERCC5						1	6	0.8	0.63	0.0055	1	10	0.8	0.91	0.0022	133110	HUMAN	DNA excision repair protein ERCC-5
1180	P55327	TPD52											1	1	6.2	0.91	0.0029	24327.2	HUMAN	Tumor protein D52
1181	Q9NUD5	ZCCHC3											1	1	4	0.91	0.00047	43547.8	HUMAN	Zinc finger CCHC domain-containing protein 3
1182	Q9NVR0	KLHL11	1	1	3.1	0.91	0.00097											80148.8	HUMAN	Kelch-like protein 11
1183	Q6NZY4	ZCCHC8	1	2	3.1	0.9	0.00035											78578	HUMAN	Zinc finger CCHC domain-containing protein 8
1184	P62995	TRA2B	2	2	6.9	0.46	0.0034											33665.9	HUMAN	Transformer-2 protein homolog beta
1185	Q13907	IDI1											1	1	5.3	0.89	0.002	26319.4	HUMAN	Isopentenyl-diphosphate Delta-isomerase 1
1186	Q8NBT2	SPC24	1	1	10.7	0.89	0.00036											22478.4	HUMAN	Kinetochore protein Spc24
1187	O43896	KIF1C	1	1	1	0.89	0.0081											122948	HUMAN	Kinesin-like protein KIF1C
1188	Q16533	SNAPC1											1	2	3.3	0.88	0.0073	42994.7	HUMAN	snRNA-activating protein complex subunit 1
1189	O95905	ECD	1	1	4	0.88	0.0006											72758.7	HUMAN	Protein ecdysoneless homolog
1190	Q9BY89	KIAA1671																196712	HUMAN	Uncharacterized protein KIAA1671
1191	P45954	ACADSB	1	1	3.5	0.87	0.0031											47485.8	HUMAN	Short/branched chain specific acyl-CoA dehydrogenase, mitochondrial
1192	P47712	PLA2G4A	1	1	3.2	0.87	0.0011											85239.7	HUMAN	Cytosolic phospholipase A2
1193	Q6P6C2	ALKBH5	1	1	3.3	0.86	0.00095											44256.3	HUMAN	RNA demethylase ALKBH5
1194	Q92698	RAD54L	1	3	1.1	0.86	0.0048											84352.7	HUMAN	DNA repair and recombination protein RAD54-like
1195	Q5T011	SZT2											1	11	0.8	0.86	0.006	378032	HUMAN	KICSTOR complex protein SZT2
1196	Q13613	MTMR1	1	1	2.3	0.85	0.0009											74678.4	HUMAN	Myotubularin-related protein 1
1197	P61165	TMEM258	1	1	10.1	0.85	0.0026											9079	HUMAN	Transmembrane protein 258
1198	Q96DA6	DNAJC19	2	2	27.6	0.59	0.0034											12498.7	HUMAN	Mitochondrial import inner membrane translocase subunit TIM14
1199	Q14108	SCARB2	1	1	3.1	0.85	0.00098											54290.6	HUMAN	Lysosome membrane protein 2
1200	Q9Y305	ACOT9	2	2	5.9	0.54	0.002											49902.2	HUMAN	Acyl-coenzyme A thioesterase 9, mitochondrial
1201	P52732	KIF11	1	1	1.2	0.84	0.0019											119160	HUMAN	Kinesin-like protein KIF11
1202	O95470	SGPL1																63524.4	HUMAN	Sphingosine-1-phosphate lyase 1
1203	Q9Y2G8	DNAJC16											1	1	1.7	0.83	0.0021	90592.1	HUMAN	DnaJ homolog subfamily C member 16
1204	O60826	CCDC22	2	6	2.9	0.8	0.0009						1	2	1.4	0.52	0.0019	70756.1	HUMAN	Coiled-coil domain-containing protein 22
1205	Q8NEG7	DENND6B																66465	HUMAN	Protein DENND6B
1206	Q01804	OTUD4	1	1	1.7	0.81	0.0012											124046	HUMAN	OTU domain-containing protein 4
1207	Q8N377												1	1	11.4	0.81	0.0012	15598.5	HUMAN	Putative uncharacterized protein LOC387726
1208	Q15262	PTPRK	2	2	2.4	0.41	0.0059											162104	HUMAN	Receptor-type tyrosine-protein phosphatase kappa
1209	Q9H9Y4	GPN2											2	2	15.8	0.66	0.0028	34561	HUMAN	GPN-loop GTPase 2
1210	Q96CN9	GCC1											1	2	1.5	0.8	0.0047	87811.4	HUMAN	GRIP and coiled-coil domain-containing protein 1
1211	Q69YZ2	TMEM200B						1	1	5.9	0.35	0.0063						32750	HUMAN	Transmembrane protein 200B
1212	Q9NR64	KLHL1											1	1	1.6	0.79	0.0023	82681	HUMAN	Kelch-like protein 1
1213	Q8TAT6	NPLOC4	2	2	5.3	0.58	0.0015											68120.8	HUMAN	Nuclear protein localization protein 4 homolog
1214	Q9BXF3	CECR2						1	1	1.5	0.77	0.0028						164215	HUMAN	Cat eye syndrome critical region protein 2
1215	Q9C0J8	WDR33	1	1	0.8	0.77	0.00089											145892	HUMAN	pre-mRNA 3' end processing protein WDR33
1216	O15144	ARPC2	1	1	4.7	0.77	0.0016											34333.3	HUMAN	Actin-related protein 2/3 complex subunit 2
1217	Q96FA3	PELI1	1	1	5.3	0.77	0.0025											46286.7	HUMAN	E3 ubiquitin-protein ligase pellino homolog 1
1218	Q9HAR2	ADGRL3	1	1	0.8	0.77	0.0015											161814	HUMAN	Adhesion G protein-coupled receptor L3
1219	Q8IVF5	TIAM2																190104	HUMAN	Rho guanine nucleotide exchange factor TIAM2
1220	O00233	PSMD9	1	1	4.5	0.76	0.0068						1	1	5.4	0.42	0.0027	24682	HUMAN	26S proteasome non-ATPase regulatory subunit 9
1221	Q8N4V1	MMGT1																14685.9	HUMAN	ER membrane protein complex subunit 5
1222	O14672	ADAM10						1	1	2.3	0.76	0.0013						84142.9	HUMAN	Disintegrin and metalloproteinase domain-containing protein 10
1223	Q8TB72	PUM2	1	1	1.6	0.76	0.0014											114217	HUMAN	Pumilio homolog 2
1224	Q9NXV6	CDKN2AIP	1	1	2.2	0.75	0.0038											61125.4	HUMAN	CDKN2A-interacting protein
1225	Q8TDW0	LRRC8C	1	1	2.1	0.75	0.0014											92450.4	HUMAN	Volume-regulated anion channel subunit LRRC8C
1226	Q7L3T8	PARS2											1	1	2.3	0.75	0.0016	53263.2	HUMAN	Probable proline--tRNA ligase, mitochondrial
1227	Q15007	WTAP	1	1	2.8	0.75	0.0054											44244	HUMAN	Pre-mRNA-splicing regulator WTAP
1228	O43684	BUB3	1	1	4.3	0.74	0.0015											37155.1	HUMAN	Mitotic checkpoint protein BUB3
1229	P23921	RRM1	2	2	4.4	0.5	0.0041											90071	HUMAN	Ribonucleoside-diphosphate reductase large subunit
1230	O60925	PFDN1						1	1	9	0.74	0.0029						14210.6	HUMAN	Prefoldin subunit 1
1231	Q96RE7	NACC1	1	1	2.1	0.73	0.0067											57258.8	HUMAN	Nucleus accumbens-associated protein 1
1232	Q9UKB3	DNAJC12						1	1	4	0.67	0.0057	1	1	4	0.72	0.0013	23415.3	HUMAN	DnaJ homolog subfamily C member 12
1233	Q8IVF6	ANKRD18A											1	1	1.6	0.72	0.0058	115598	HUMAN	Ankyrin repeat domain-containing protein 18A
1234	Q92626	PXDN	1	1	0.7	0.72	0.0016											165276	HUMAN	Peroxidasin homolog
1235	Q6P2C8	MED27	1	1	4.8	0.71	0.0038											35432.1	HUMAN	Mediator of RNA polymerase II transcription subunit 27
1236	P48735	IDH2	2	2	6.4	0.6	0.0023	1	1	2.4	0.49	0.0065						50909.7	HUMAN	Isocitrate dehydrogenase [NADP], mitochondrial
1237	P04899	GNAI2						1	1	3.1	0.71	0.0019						40451.3	HUMAN	Guanine nucleotide-binding protein G(i) subunit alpha-2
1237-1	P63092	GNAS	1	1	4.1	0.48	0.0045	1	1	2.8	0.71	0.0019						45665	HUMAN	Guanine nucleotide-binding protein G(s) subunit alpha isoforms short
1237-2	Q5JWF2	GNAS	1	1	1.5	0.48	0.0045	1	1	1.1	0.71	0.0019						111025	HUMAN	Guanine nucleotide-binding protein G(s) subunit alpha isoforms XLas
1238	Q86YA3	ZGRF1	2	2	1.2	0.55	0.0042											236604	HUMAN	Protein ZGRF1
1239	O00541	PES1	1	1	3.1	0.71	0.0035											68003.2	HUMAN	Pescadillo homolog
1240	P50542	PEX5	1	1	2.3	0.7	0.0013											70865.3	HUMAN	Peroxisomal targeting signal 1 receptor
1241	A0FGR8	ESYT2	2	2	2.8	0.54	0.0035											102358	HUMAN	Extended synaptotagmin-2
1242	Q92552	MRPS27						1	1	2.7	0.7	0.0043						47611.8	HUMAN	28S ribosomal protein S27, mitochondrial
1243	O75179	ANKRD17	1	1	0.5	0.69	0.0024											274260	HUMAN	Ankyrin repeat domain-containing protein 17
1244	Q9H425	C1orf198						1	1	3.7	0.69	0.0025						36346.8	HUMAN	Uncharacterized protein C1orf198
1245	Q92688	ANP32B											1	1	4.4	0.68	0.0014	28787.9	HUMAN	Acidic leucine-rich nuclear phosphoprotein 32 family member B
1246	Q8TBA6	GOLGA5	1	1	1.6	0.68	0.00091											83025	HUMAN	Golgin subfamily A member 5
1247	Q9UGJ1	TUBGCP4	1	1	1.6	0.68	0.0045											76089.9	HUMAN	Gamma-tubulin complex component 4
1248	P15104	GLUL	1	1	5.4	0.67	0.0018											42064.8	HUMAN	Glutamine synthetase
1249	P14324	FDPS											1	1	4.3	0.67	0.002	48275.9	HUMAN	Farnesyl pyrophosphate synthase
1250	Q9H0U9	TSPYL1						1	1	2.5	0.67	0.0047						49192.8	HUMAN	Testis-specific Y-encoded-like protein 1
1251	P35249	RFC4						1	1	2.5	0.66	0.0032						39682.1	HUMAN	Replication factor C subunit 4
1252	P59998	ARPC4																19667.2	HUMAN	Actin-related protein 2/3 complex subunit 4
1253	Q16822	PCK2	1	1	1.7	0.65	0.0063											70699.6	HUMAN	Phosphoenolpyruvate carboxykinase [GTP], mitochondrial
1254	O94763	URI1	1	1	2.6	0.64	0.0046											59832.7	HUMAN	Unconventional prefoldin RPB5 interactor 1
1255	Q5T6F2	UBAP2	1	1	1.7	0.64	0.0037											117116	HUMAN	Ubiquitin-associated protein 2
1256	Q7Z7H8	MRPL10	1	1	3.8	0.63	0.0054											29282.8	HUMAN	39S ribosomal protein L10, mitochondrial
1257	Q3KQU3	MAP7D1	1	1	1.3	0.62	0.0026											92820.6	HUMAN	MAP7 domain-containing protein 1
1258	P00813	ADA											1	1	3.3	0.62	0.0014	40764.8	HUMAN	Adenosine deaminase
1259	P27797	CALR	2	2	5.8	0.49	0.0018											48141.9	HUMAN	Calreticulin
1260	P33908	MAN1A1	1	1	1.7	0.62	0.0049											72969.2	HUMAN	Mannosyl-oligosaccharide 1,2-alpha-mannosidase IA
1261	Q9NX62	BPNT2																38681.8	HUMAN	Golgi-resident adenosine 3',5'-bisphosphate 3'-phosphatase
1262	Q8IXF0	NPAS3																100806	HUMAN	Neuronal PAS domain-containing protein 3
1263	P78346	RPP30						1	1	7.5	0.61	0.0028						29321.5	HUMAN	Ribonuclease P protein subunit p30
1264	Q9HC36	MRM3											1	1	5	0.6	0.0022	47020.4	HUMAN	rRNA methyltransferase 3, mitochondrial
1265	Q9Y217	MTMR6	1	1	2.3	0.6	0.0042											71968.6	HUMAN	Myotubularin-related protein 6
1266	Q8TER5	ARHGEF40	1	1	0.9	0.6	0.0023											164659	HUMAN	Rho guanine nucleotide exchange factor 40
1267	Q9UL46	PSME2	1	1	6.3	0.6	0.0042											27401.9	HUMAN	Proteasome activator complex subunit 2
1268	P54132	BLM	2	2	1.9	0.55	0.0023											159002	HUMAN	Bloom syndrome protein
1269	Q0VGL1	LAMTOR4	1	1	11.1	0.59	0.0094											10741.4	HUMAN	Ragulator complex protein LAMTOR4
1270	Q9NZU0	FLRT3						1	1	7.4	0.56	0.0084						73004.2	HUMAN	Leucine-rich repeat transmembrane protein FLRT3
1271	Q9H9L4	KANSL2																55042.9	HUMAN	KAT8 regulatory NSL complex subunit 2
1272	O15021	MAST4						1	2	0.5	0.58	0.0059						284100	HUMAN	Microtubule-associated serine/threonine-protein kinase 4
1273	Q6UN15	FIP1L1	2	2	6.4	0.34	0.0029											66526.9	HUMAN	Pre-mRNA 3'-end-processing factor FIP1
1274	Q8WXX0	DNAH7											1	3	0.4	0.58	0.0076	461163	HUMAN	Dynein axonemal heavy chain 7
1275	O60393	NOBOX	1	1	2.9	0.53	0.0047											73906.2	HUMAN	Homeobox protein NOBOX
1276	Q9H4H8	FAM83D	2	2	5.6	0.33	0.0091											64425	HUMAN	Protein FAM83D
1277	Q02790	FKBP4																51805	HUMAN	Peptidyl-prolyl cis-trans isomerase FKBP4
1278	Q08495	DMTN																45514.8	HUMAN	Dematin
1279	Q5H9R4	ARMCX4						2	2	1.3	0.3	0.0071						235966	HUMAN	Armadillo repeat-containing X-linked protein 4
1280	Q6DN03	H2BC20P	1	1	4.7	0.35	0.0045	1	1	4.7	0.57	0.0013						21472.3	HUMAN	Putative histone H2B type 2-C
1281	P52298	NCBP2						1	1	7.1	0.57	0.0047						18001.3	HUMAN	Nuclear cap-binding protein subunit 2
1282	Q9P0J1	PDP1											1	2	3	0.57	0.0086	61054.6	HUMAN	[Pyruvate dehydrogenase [acetyl-transferring]]-phosphatase 1, mitochondrial
1283	Q8TC07	TBC1D15	1	1	1.6	0.57	0.0032											79491.4	HUMAN	TBC1 domain family member 15
1284	Q9Y2G9	SBNO2	1	1	1	0.56	0.0025											150276	HUMAN	Protein strawberry notch homolog 2
1285	Q04323	UBXN1						1	1	4	0.55	0.0035						33325.6	HUMAN	UBX domain-containing protein 1
1286	Q13618	CUL3	2	2	4.9	0.45	0.0023											88931	HUMAN	Cullin-3
1287	P14868	DARS1											1	1	1.8	0.54	0.0016	57136.7	HUMAN	Aspartate--tRNA ligase, cytoplasmic
1288	Q9UJX5	ANAPC4						1	4	1.7	0.54	0.0053	1	1	1.7	0.26	0.0085	92117.2	HUMAN	Anaphase-promoting complex subunit 4
1289	Q9UKD2	MRTO4						1	1	4.2	0.54	0.0081						27560.7	HUMAN	mRNA turnover protein 4 homolog
1290	Q9Y2D8	SSX2IP	1	1	3.1	0.54	0.002											71236.8	HUMAN	Afadin- and alpha-actinin-binding protein
1291	Q9NZU5	LMCD1						1	3	4.1	0.54	0.0097						40833.2	HUMAN	LIM and cysteine-rich domains protein 1
1292	Q5T447	HECTD3	1	1	1.4	0.54	0.0018											97113.8	HUMAN	E3 ubiquitin-protein ligase HECTD3
1293	Q3B820	FAM161A	1	1	2.6	0.53	0.0024											76752.3	HUMAN	Protein FAM161A
1294	Q14667	KIAA0100											1	1	0.6	0.53	0.0047	253702	HUMAN	Protein KIAA0100
1295	Q8N8A6	DDX51											1	1	1.8	0.53	0.0024	72457.9	HUMAN	ATP-dependent RNA helicase DDX51
1296	Q13416	ORC2	1	1	3.1	0.52	0.0029											65972.1	HUMAN	Origin recognition complex subunit 2
1297	Q9NUJ3	TCP11L1											1	1	2.6	0.52	0.0034	57035.4	HUMAN	T-complex protein 11-like protein 1
1298	Q96T21	SECISBP2	1	1	2.5	0.51	0.0021											95462.7	HUMAN	Selenocysteine insertion sequence-binding protein 2
1299	Q12816	TRO	1	1	0.6	0.51	0.0088											143717	HUMAN	Trophinin
1300	Q14011	CIRBP																18648.1	HUMAN	Cold-inducible RNA-binding protein
1301	Q8TAA1	RNASE11											1	1	5.5	0.49	0.0062	22427	HUMAN	Probable ribonuclease 11
1302	P36957	DLST						1	1	2.6	0.49	0.0046						48755.7	HUMAN	Dihydrolipoyllysine-residue succinyltransferase component of 2-oxoglutarate dehydrogenase complex, mitochondrial
1303	Q9H0I3	CCDC113						1	2	4.2	0.49	0.0047						44220.2	HUMAN	Coiled-coil domain-containing protein 113
1304	P52849	NDST2																100876	HUMAN	Bifunctional heparan sulfate N-deacetylase/N-sulfotransferase 2
1305	Q96RW7	HMCN1											2	7	0.6	0.35	0.0086	613395	HUMAN	Hemicentin-1
1306	Q3MIX3	ADCK5						1	3	3.4	0.25	0.0095						65828.2	HUMAN	Uncharacterized aarF domain-containing protein kinase 5
1307	Q8IY85	EFCAB13						1	1	2.2	0.47	0.007						110130	HUMAN	EF-hand calcium-binding domain-containing protein 13
1308	Q8TD57	DNAH3						1	8	0.3	0.47	0.0076						470776	HUMAN	Dynein axonemal heavy chain 3
1309	Q7Z434	MAVS						1	1	2.6	0.47	0.0016						56528.6	HUMAN	Mitochondrial antiviral-signaling protein
1310	P06280	GLA						1	1	2.8	0.47	0.0054						48767.2	HUMAN	Alpha-galactosidase A
1311	Q9NZJ5	EIF2AK3	1	1	1	0.46	0.0059											125217	HUMAN	Eukaryotic translation initiation factor 2-alpha kinase 3
1312	Q9NPJ6	MED4						1	1	4.8	0.46	0.0032						29745.7	HUMAN	Mediator of RNA polymerase II transcription subunit 4
1313	Q5TEA6	SEL1L2																77964.6	HUMAN	Protein sel-1 homolog 2
1314	Q9H3Q3	GAL3ST2						1	3	5	0.46	0.0055						46110.9	HUMAN	Galactose-3-O-sulfotransferase 2
1315	Q96RT8	TUBGCP5	1	1	1.4	0.46	0.0028											118322	HUMAN	Gamma-tubulin complex component 5
1316	P38117	ETFB											1	1	5.1	0.46	0.0061	27843.9	HUMAN	Electron transfer flavoprotein subunit beta
1317	Q92932	PTPRN2																111272	HUMAN	Receptor-type tyrosine-protein phosphatase N2
1318	Q9C0I1	MTMR12						1	3	2.4	0.45	0.0057						86148.5	HUMAN	Myotubularin-related protein 12
1319	Q5JSH3	WDR44																101367	HUMAN	WD repeat-containing protein 44
1320	Q99959	PKP2											1	1	1.6	0.44	0.0024	97415.7	HUMAN	Plakophilin-2
1321	Q17RQ9	NKPD1																67780.5	HUMAN	NTPase KAP family P-loop domain-containing protein 1
1322	P09629	HOXB7	1	1	6.5	0.44	0.004											24014.8	HUMAN	Homeobox protein Hox-B7
1323	Q15388	TOMM20											1	1	9	0.23	0.0058	16298	HUMAN	Mitochondrial import receptor subunit TOM20 homolog
1324	P51572	BCAP31											1	1	6.1	0.43	0.0033	27991.8	HUMAN	B-cell receptor-associated protein 31
1325	P21127	CDK11B	1	1	1.4	0.43	0.0068											92620.6	HUMAN	Cyclin-dependent kinase 11B
1326	Q13621	SLC12A1																121451	HUMAN	Solute carrier family 12 member 1
1327	Q06609	RAD51	1	1	4.4	0.42	0.0033											36966.5	HUMAN	DNA repair protein RAD51 homolog 1
1328	Q96KP1	EXOC2	1	1	1.2	0.42	0.0024											104067	HUMAN	Exocyst complex component 2
1329	P12081	HARS1											1	1	1.8	0.42	0.0036	57411	HUMAN	Histidine--tRNA ligase, cytoplasmic
1330	Q13625	TP53BP2	1	1	0.9	0.41	0.0022											125618	HUMAN	Apoptosis-stimulating of p53 protein 2
1331	P43405	SYK											1	1	2.2	0.41	0.0049	72066.8	HUMAN	Tyrosine-protein kinase SYK
1332	P60510	PPP4C	1	1	3.6	0.4	0.0059											35080.2	HUMAN	Serine/threonine-protein phosphatase 4 catalytic subunit
1333	Q9BU23	LMF2											1	1	1.6	0.4	0.003	79698.5	HUMAN	Lipase maturation factor 2
1334	O14986	PIP5K1B																61036.8	HUMAN	Phosphatidylinositol 4-phosphate 5-kinase type-1 beta
1335	P58546	MTPN																12894.9	HUMAN	Myotrophin
1336	Q02809	PLOD1	1	1	1.5	0.39	0.0035											83550.9	HUMAN	Procollagen-lysine,2-oxoglutarate 5-dioxygenase 1
1337	Q96HS1	PGAM5						1	1	6.2	0.39	0.0044						32004.7	HUMAN	Serine/threonine-protein phosphatase PGAM5, mitochondrial
1338	Q9BY77	POLDIP3						1	1	4	0.39	0.0042						46089.7	HUMAN	Polymerase delta-interacting protein 3
1339	Q9BZE7	C22orf23	1	1	5.5	0.39	0.0046											24956.2	HUMAN	UPF0193 protein EVG1
1340	Q9BXU1	STK31																115695	HUMAN	Serine/threonine-protein kinase 31
1341	Q9H9P8	L2HGDH						1	1	2.6	0.38	0.0059						50316.5	HUMAN	L-2-hydroxyglutarate dehydrogenase, mitochondrial
1342	Q4ZHG4	FNDC1	1	1	0.7	0.38	0.0074											205560	HUMAN	Fibronectin type III domain-containing protein 1
1343	Q8N4S9	MARVELD2						1	2	3.4	0.37	0.0062						64168.7	HUMAN	MARVEL domain-containing protein 2
1344	Q9UKN7	MYO15A						1	1	0.5	0.06	0.0092	2	2	0.8	0.25	0.0067	395296	HUMAN	Unconventional myosin-XV
1345	Q9H9A6	LRRC40	4	4	6.5	0.19	0.0077											68250.5	HUMAN	Leucine-rich repeat-containing protein 40
1346	Q6P3W7	SCYL2																103710	HUMAN	SCY1-like protein 2
1347	Q9HC35	EML4																108917	HUMAN	Echinoderm microtubule-associated protein-like 4
1348	Q96IY1	NSL1																32162.2	HUMAN	Kinetochore-associated protein NSL1 homolog
1349	P42226	STAT6						1	1	2.5	0.36	0.006						94135.9	HUMAN	Signal transducer and activator of transcription 6
1350	O95398	RAPGEF3						1	1	1.5	0.36	0.0075						103752	HUMAN	Rap guanine nucleotide exchange factor 3
1351	P38935	IGHMBP2	1	1	1.2	0.35	0.0054											109150	HUMAN	DNA-binding protein SMUBP-2
1352	Q9UHK0	NUFIP1	1	1	6.9	0.35	0.0038											56300.1	HUMAN	Nuclear fragile X mental retardation-interacting protein 1
1353	Q8NEB9	PIK3C3	1	1	1.7	0.34	0.0046											101550	HUMAN	Phosphatidylinositol 3-kinase catalytic subunit type 3
1354	Q8N1G4	LRRC47	1	1	2.1	0.34	0.0057											63473.5	HUMAN	Leucine-rich repeat-containing protein 47
1355	Q9P1P4	TAAR3P											1	1	5.5	0.34	0.008	39065.4	HUMAN	Putative trace amine-associated receptor 3
1356	Q7L9B9	EEPD1											1	2	5.1	0.34	0.0081	62403.2	HUMAN	Endonuclease/exonuclease/phosphatase family domain-containing protein 1
1357	Q92878	RAD50	1	1	0.8	0.34	0.0035											153894	HUMAN	DNA repair protein RAD50
1358	Q9NPA0	EMC7																26470.8	HUMAN	ER membrane protein complex subunit 7
1359	P54098	POLG	1	1	1.1	0.34	0.0032											139563	HUMAN	DNA polymerase subunit gamma-1
1360	Q8NF50	DOCK8						1	2	1.2	0.34	0.009						238531	HUMAN	Dedicator of cytokinesis protein 8
1361	Q5VTR2	RNF20	1	1	1.1	0.33	0.0052											113663	HUMAN	E3 ubiquitin-protein ligase BRE1A
1362	Q96JH8	RADIL																117456	HUMAN	Ras-associating and dilute domain-containing protein
1363	O15018	PDZD2	1	1	1	0.33	0.0057											301644	HUMAN	PDZ domain-containing protein 2
1364	Q96KH6	C18orf12						1	1	16.9	0.33	0.0075						19680.1	HUMAN	Uncharacterized protein C18orf12
1365	Q8WVB6	CHTF18	1	1	1.1	0.33	0.004											107384	HUMAN	Chromosome transmission fidelity protein 18 homolog
1366	Q8NCM8	DYNC2H1																492626	HUMAN	Cytoplasmic dynein 2 heavy chain 1
1367	Q9ULX3	NOB1																46675.3	HUMAN	RNA-binding protein NOB1
1368	P58397	ADAMTS12						1	1	0.4	0.32	0.0075						177677	HUMAN	A disintegrin and metalloproteinase with thrombospondin motifs 12
1369	Q9Y3A3	MOB4						1	1	4.9	0.32	0.0031						26032.7	HUMAN	MOB-like protein phocein
1370	Q70Z35	PREX2	1	1	0.9	0.31	0.0059											182624	HUMAN	Phosphatidylinositol 3,4,5-trisphosphate-dependent Rac exchanger 2 protein
1371	Q6DKI1	RPL7L1						1	2	3.9	0.31	0.0097						29669.5	HUMAN	60S ribosomal protein L7-like 1
1372	Q9H694	BICC1						1	1	1.6	0.29	0.0099						104844	HUMAN	Protein bicaudal C homolog 1
1373	P05556	ITGB1	1	1	2.6	0.29	0.0046											88416.2	HUMAN	Integrin beta-1
1374	Q15020	SART3	2	2	2.8	0.16	0.0094											109936	HUMAN	Squamous cell carcinoma antigen recognized by T-cells 3
1375	Q9P2D7	DNAH1	1	1	0.6	0.29	0.0089											487483	HUMAN	Dynein axonemal heavy chain 1
1376	Q6PJG9	LRFN4	1	1	3.3	0.29	0.0043											66860.8	HUMAN	Leucine-rich repeat and fibronectin type-III domain-containing protein 4
1377	Q6ZMU1	C3P1	1	1	7.7	0.29	0.0054											40197.4	HUMAN	Putative protein C3P1
1378	Q5HYK3	COQ5	1	1	6.7	0.28	0.0054											37140.8	HUMAN	2-methoxy-6-polyprenyl-1,4-benzoquinol methylase, mitochondrial
1379	Q9UIA9	XPO7	1	1	1.3	0.28	0.0052											123908	HUMAN	Exportin-7
1380	Q14246	ADGRE1	1	1	4	0.28	0.0064											97684.3	HUMAN	Adhesion G protein-coupled receptor E1
1381	Q5TC82	RC3H1	1	1	1.2	0.28	0.0055											125738	HUMAN	Roquin-1
1382	Q9NVU0	POLR3E	1	1	3.1	0.28	0.0053											79898.8	HUMAN	DNA-directed RNA polymerase III subunit RPC5
1383	Q96HY7	DHTKD1						1	1	3.8	0.28	0.004						103078	HUMAN	Probable 2-oxoglutarate dehydrogenase E1 component DHKTD1, mitochondrial
1384	P02458	COL2A1																141786	HUMAN	Collagen alpha-1(II) chain
1385	Q9ULI1	NWD2											1	1	0.5	0.27	0.005	197468	HUMAN	NACHT and WD repeat domain-containing protein 2
1386	Q96RT6	CTAGE1	1	1	0.9	0.27	0.0073											85282.2	HUMAN	cTAGE family member 2
1387	Q5SWA1	PPP1R15B	1	1	2	0.27	0.0094											79152.2	HUMAN	Protein phosphatase 1 regulatory subunit 15B
1388	Q9NXC5	MIOS	1	1	1	0.27	0.01											98585.4	HUMAN	GATOR complex protein MIOS
1389	P63165	SUMO1	1	1	22.8	0.27	0.0062											11557.1	HUMAN	Small ubiquitin-related modifier 1
1390	Q8TB37	NUBPL											1	1	5	0.27	0.0058	34083.1	HUMAN	Iron-sulfur protein NUBPL
1391	Q9Y5B6	PAXBP1	1	1	1.4	0.27	0.0051											104804	HUMAN	PAX3- and PAX7-binding protein 1
1392	Q9UI95	MAD2L2						1	1	3.8	0.27	0.0089						24334.7	HUMAN	Mitotic spindle assembly checkpoint protein MAD2B
1393	Q8NBM8	PCYOX1L																54646.9	HUMAN	Prenylcysteine oxidase-like
1394	Q7Z478	DHX29											1	2	1.6	0.27	0.0082	155237	HUMAN	ATP-dependent RNA helicase DHX29
1395	Q9Y253	POLH											1	2	0.8	0.26	0.0075	78414.1	HUMAN	DNA polymerase eta
1396	Q2M5E4	RGS21						1	1	17.8	0.26	0.0075						17671.6	HUMAN	Regulator of G-protein signaling 21
1397	Q969S9	GFM2	1	1	3	0.25	0.004											86601.4	HUMAN	Ribosome-releasing factor 2, mitochondrial
1398	Q13190	STX5	1	1	5.1	0.25	0.0085											39672.9	HUMAN	Syntaxin-5
1399	Q13112	CHAF1B	1	1	2	0.24	0.0099											61493	HUMAN	Chromatin assembly factor 1 subunit B
1400	P13611	VCAN						1	1	0.4	0.24	0.0053						372823	HUMAN	Versican core protein
1401	O15145	ARPC3											1	1	6.2	0.23	0.0084	20546.9	HUMAN	Actin-related protein 2/3 complex subunit 3
1402	P30550	GRPR																43199.3	HUMAN	Gastrin-releasing peptide receptor
1403	Q53GS9	USP39	1	1	2.1	0.21	0.0047											65381.1	HUMAN	U4/U6.U5 tri-snRNP-associated protein 2
1404	Q15413	RYR3						1	1	0.6	0.21	0.008						552047	HUMAN	Ryanodine receptor 3
1405	P37802	TAGLN2						1	1	6	0.2	0.0096						22391.7	HUMAN	Transgelin-2
1406	Q99729	HNRNPAB						1	1	2.4	0.2	0.0097						36225.2	HUMAN	Heterogeneous nuclear ribonucleoprotein A/B
1407	Q8N135	LGI4	1	1	3.2	0.19	0.0088											59141.8	HUMAN	Leucine-rich repeat LGI family member 4
1408	Q7L590	MCM10	1	1	2.1	0.19	0.0049											98183.9	HUMAN	Protein MCM10 homolog
1409	P12694	BCKDHA											1	1	3.6	0.19	0.0053	50471.4	HUMAN	2-oxoisovalerate dehydrogenase subunit alpha, mitochondrial
1410	Q6NUQ1	RINT1	1	1	2.9	0.18	0.008											90632.4	HUMAN	RAD50-interacting protein 1
1411	Q8NI27	THOC2	1	1	0.9	0.18	0.0073											182776	HUMAN	THO complex subunit 2
1412	Q9NPI6	DCP1A	1	1	3.6	0.18	0.0091											63279	HUMAN	mRNA-decapping enzyme 1A
1413	Q13217	DNAJC3	1	1	1.8	0.18	0.0078											57580.6	HUMAN	DnaJ homolog subfamily C member 3
1414	Q7Z3B4	NUP54						1	1	3.2	0.18	0.0089						55435.9	HUMAN	Nucleoporin p54
1415	Q8NDT2	RBM15B	1	1	2.1	0.18	0.0075											97206.2	HUMAN	Putative RNA-binding protein 15B
1416	Q96G03	PGM2	1	1	2	0.17	0.0079											68284	HUMAN	Phosphoglucomutase-2
1417	P80217	IFI35	1	1	8	0.17	0.0058											31546.7	HUMAN	Interferon-induced 35 kDa protein
1418	Q9BX40	LSM14B						1	1	2.9	0.17	0.0058						42071	HUMAN	Protein LSM14 homolog B
1419	P61769	B2M						1	1	21.8	0.16	0.0098						13714.7	HUMAN	Beta-2-microglobulin
1420	P43034	PAFAH1B1																46638.4	HUMAN	Platelet-activating factor acetylhydrolase IB subunit beta
1421	Q9Y5G9	PCDHGA4						1	1	1.8	0.15	0.0069						103969	HUMAN	Protocadherin gamma-A4
1422	Q5XG87	TENT4A	1	1	2.5	0.14	0.0064											82361.1	HUMAN	Terminal nucleotidyltransferase 4A
1423	O15182	CETN3																19550.2	HUMAN	Centrin-3
1424	Q969X5	ERGIC1						1	1	2.8	0.13	0.0082						32592.6	HUMAN	Endoplasmic reticulum-Golgi intermediate compartment protein 1
1425	Q16637	SMN1	1	1	7.5	0.12	0.0071											31849	HUMAN	Survival motor neuron protein
1426	Q8N653	LZTR1											1	1	1.4	0.12	0.01	94719.8	HUMAN	Leucine-zipper-like transcriptional regulator 1
1427	P27169	PON1	1	1	5.1	0.12	0.0097											39731.6	HUMAN	Serum paraoxonase/arylesterase 1
1428	Q9NV31	IMP3											1	1	5.4	0.1	0.0086	21850.3	HUMAN	U3 small nucleolar ribonucleoprotein protein IMP3
1429	Q8TBC3	SHKBP1						1	1	4.7	0.1	0.0085						76344.3	HUMAN	SH3KBP1-binding protein 1
1430	Q96ET8	TVP23C	1	1	4.3	0.08	0.0078											31105	HUMAN	Golgi apparatus membrane protein TVP23 homolog C
1431	Q9NV79	PCMTD2	1	1	2.8	0.08	0.0093											41072.2	HUMAN	Protein-L-isoaspartate O-methyltransferase domain-containing protein 2
1432	P23919	DTYMK						1	1	5.2	0.07	0.0094						23819.5	HUMAN	Thymidylate kinase
1433	P61964	WDR5	1	1	7.2	0.07	0.0079											36588.8	HUMAN	WD repeat-containing protein 5
1434	Q8NCE2	MTMR14	1	1	2.9	0.06	0.0095											72204	HUMAN	Myotubularin-related protein 14
1435	Q9NT68	TENM2						1	1	0.4	0.05	0.0083						307790	HUMAN	Teneurin-2
1436	Q8TDQ0	HAVCR2	1	1	6.6	0.04	0.0088											33394.6	HUMAN	Hepatitis A virus cellular receptor 2
1437	O94952	FBXO21	1	1	2.9	0.02	0.0097											72270.7	HUMAN	F-box only protein 21
